# Supplementary material for: Identification and characterization of proteins of unknown function (PUFs) in Clostridium thermocellum DSM 1313 strains as potential genetic engineering targets
Source: Biotechnol Biofuels. 2021 May 10;14:116. doi: 10.1186/s13068-021-01964-4 (PMC8112048; doi:10.1186/s13068-021-01964-4)
Supplement: Supplementary file 2 — Additional file 2. Enriched GO terms of proteins show to be coevolving with PUFs. [file 13068_2021_1964_MOESM2_ESM.xlsx]

## Sheet: Sheet1
	Biological Process
Biological Process terms	GO.ID	Term	Annotated	Significant	Expected	p-value
GO.ID	GO:0000272	polysaccharide catabolic process	99	7	1.57	0.00065
GO:1901069	GO:0006935	chemotaxis	44	4	0.7	0.00449
GO:0005976	GO:1901069	guanosine-containing compound catabolic ...	14	2	0.22	0.0197
GO:0046039	GO:0046039	GTP metabolic process	16	2	0.25	0.02547
GO:0010383	GO:0016998	cell wall macromolecule catabolic proces...	17	2	0.27	0.02858
GO:0010410	GO:0045491	xylan metabolic process	18	2	0.29	0.03184
GO:0045491	GO:0050896	response to stimulus	321	9	5.1	0.04123
GO:0000272
	Molecular Function
GO:1901068	GO.ID	Term	Annotated	Significant	Expected	p-value
	GO:0004888	transmembrane signaling receptor activit...	15	4	0.23	5.8e-05
	GO:0030248	cellulose binding	33	4	0.51	0.0014
Molecular function terms	GO:0016162	cellulose 1,4-beta-cellobiosidase activi...	10	2	0.16	0.0098
GO:0004888	GO:0016742	hydroxymethyl-, formyl- and related tran...	10	2	0.16	0.0098
GO:0030248	GO:0008236	serine-type peptidase activity	44	3	0.68	0.0237
GO:0016162	GO:0005509	calcium ion binding	20	2	0.31	0.0374
GO:0016742	GO:0004553	hydrolase activity, hydrolyzing O-glycos...	114	7	1.77	0.0452
GO:0008236
GO:0005509
GO:0004553
GO.ID
GO:0000272
GO:0006935
GO:1901069
GO:0046039
GO:0016998
GO:0045491
GO:0050896
