# Supplementary material for: Identification and characterization of proteins of unknown function (PUFs) in Clostridium thermocellum DSM 1313 strains as potential genetic engineering targets
Source: Biotechnol Biofuels. 2021 May 10;14:116. doi: 10.1186/s13068-021-01964-4 (PMC8112048; doi:10.1186/s13068-021-01964-4)
Supplement: Supplementary file 3 — Additional file 3. GO enrichment analyses of differentially expressed proteins. [file 13068_2021_1964_MOESM3_ESM.xlsx]

## Sheet: 2-EL_BP
GO.ID	Term	Annotated	Significant	Expected	weight01KS	Protein	PUF	Mean.logFC.all	Mean.logFC.puf
GO:0006935	chemotaxis	34	24	10.34	3.8e-06	WP_003511544.1;WP_003511715.1;WP_003512164.1;WP_003516184.1;WP_003518595.1;WP_003518601.1;WP_003518605.1;WP_003518607.1;WP_011837932.1		1.02604	NA
GO:0007165	signal transduction	74	33	22.52	8.2e-05	ADU74011.1;WP_003516184.1;WP_003516527.1;WP_003516997.1;WP_003517391.1		1.31638	NA
GO:0006633	fatty acid biosynthetic process	9	7	2.74	0.0002	ADU75615.1;WP_003512093.1;WP_003513649.1;WP_003513929.1;WP_003515476.1;WP_003515478.1;WP_003515507.1;WP_003515509.1;WP_003515671.1;WP_003515736.1;WP_003516448.1;WP_003516591.1;WP_003517891.1;WP_003518237.1;WP_003518303.1;WP_003518900.1	WP_003517891.1	0.147113	1.34133
GO:0072329	monocarboxylic acid catabolic process	5	4	1.52	0.0219	ADU75920.1;WP_003512963.1;WP_003512965.1;WP_003512967.1;WP_003513513.1;WP_003513515.1;WP_003513521.1;WP_003515456.1;WP_003515457.1;WP_003518472.1	WP_003513521.1	0.541734	-0.562751
GO:0042558	pteridine-containing compound metabolic ...	16	4	4.87	0.0247	WP_003512119.1;WP_003513572.1;WP_003513581.1;WP_003513583.1;WP_003513619.1;WP_003517948.1;WP_003517950.1;WP_003517953.1;WP_003517965.1;WP_003517971.1;WP_003517972.1;WP_003518494.1		-2.2325	NA
GO:0015986	ATP synthesis coupled proton transport	10	4	3.04	0.025	WP_003512626.1;WP_003513932.1;WP_003513934.1;WP_003513937.1;WP_003513961.1;WP_003513964.1;WP_003515904.1;WP_003517836.1		0.735874	NA
GO:0071973	bacterial-type flagellum-dependent cell ...	12	8	3.65	0.0264	ADU74510.1;WP_003513498.1;WP_003513937.1;WP_003514192.1;WP_003514305.1;WP_003514647.1;WP_003515546.1;WP_003515602.1;WP_003515685.1;WP_003516317.1;WP_003517436.1;WP_003517903.1;WP_003518049.1;WP_003518554.1;WP_003518897.1;WP_037294838.1		0.235745	NA
GO:0098869	cellular oxidant detoxification	8	3	2.43	0.0268	ADU73753.1;ADU74249.1;WP_003513282.1;WP_003515609.1;WP_003516452.1;WP_003516455.1;WP_020458025.1		-2.12436	NA
GO:0034622	cellular protein-containing complex asse...	16	5	4.87	0.0316	ADU74726.1;ADU75877.1;WP_003512148.1;WP_003512807.1;WP_003512977.1;WP_003513133.1;WP_003513361.1;WP_003513536.1;WP_003513594.1;WP_003514331.1;WP_003515678.1;WP_003515894.1;WP_003516239.1;WP_003516358.1;WP_003516470.1;WP_003517651.1;WP_003517940.1;WP_003518029.1;WP_003518616.1;WP_003518650.1;WP_003518652.1		0.5599	NA
GO:0006085	acetyl-CoA biosynthetic process	7	5	2.13	0.034	WP_003513773.1;WP_003513780.1;WP_003514458.1;WP_003517355.1;WP_003517375.1;WP_003518218.1		1.0758	NA

## Sheet: 3-EL_MF
GO.ID	Term	Annotated	Significant	Expected	weight01KS	Protein	PUF	Mean.logFC.all	Mean.logFC.puf
GO:0016730	oxidoreductase activity, acting on iron-...	6	5	1.78	0.00086	WP_003514859.1;WP_003514863.1;WP_003517189.1;WP_003517348.1;WP_003517362.1;WP_003517364.1		4.14471	NA
GO:0004888	transmembrane signaling receptor activit...	11	8	3.25	0.00342	WP_003511686.1;WP_003512414.1;WP_003512699.1;WP_003512852.1;WP_003516356.1;WP_003516902.1;WP_003516942.1;WP_003517791.1;WP_003519285.1;WP_014522631.1;WP_080552882.1		-2.1626	NA
GO:0003774	motor activity	5	4	1.48	0.01546	WP_003517948.1;WP_003517950.1;WP_003517965.1;WP_003517971.1;WP_003517972.1		-2.98099	NA
GO:0004312	fatty acid synthase activity	5	4	1.48	0.01886	WP_003511715.1;WP_003517750.1;WP_003518601.1;WP_003518603.1;WP_003518605.1		0.923661	NA
GO:0016209	antioxidant activity	8	3	2.37	0.02222	WP_003512626.1;WP_003513932.1;WP_003513934.1;WP_003513937.1;WP_003513961.1;WP_003513964.1;WP_003515904.1;WP_003517836.1		0.735874	NA
GO:0005198	structural molecule activity	64	22	18.94	0.02538	WP_003512200.1;WP_003512204.1;WP_003512860.1;WP_003513372.1;WP_003513534.1;WP_003513572.1;WP_003513581.1;WP_003513583.1;WP_003513680.1;WP_003513685.1;WP_003514302.1;WP_003514304.1;WP_003514305.1;WP_003514618.1;WP_003514621.1;WP_003514623.1;WP_003514625.1;WP_003514630.1;WP_003514635.1;WP_003514637.1;WP_003514639.1;WP_003514641.1;WP_003514643.1;WP_003514645.1;WP_003514647.1;WP_003514649.1;WP_003514…		-1.34829	NA
GO:0030248	cellulose binding	14	8	4.14	0.02845	WP_003512416.1;WP_003512420.1;WP_003512422.1;WP_003512705.1;WP_003515281.1;WP_003516421.1;WP_003517483.1;WP_003517595.1;WP_003518401.1;WP_003518690.1;WP_003518809.1;WP_003519072.1;WP_014522588.1;WP_014522594.1	WP_014522588.1	0.618711	0.480446
GO:0070567	cytidylyltransferase activity	5	2	1.48	0.03275	WP_003513023.1;WP_003513594.1;WP_003513611.1;WP_003514694.1;WP_003514705.1		-0.565145	NA
GO:0016765	transferase activity, transferring alkyl...	23	10	6.81	0.03358	WP_003511564.1;WP_003512112.1;WP_003512944.1;WP_003513369.1;WP_003513423.1;WP_003513773.1;WP_003514458.1;WP_003515476.1;WP_003515478.1;WP_003515557.1;WP_003515844.1;WP_003515847.1;WP_003515849.1;WP_003516175.1;WP_003517214.1;WP_003517355.1;WP_003517374.1;WP_003517375.1;WP_003518486.1;WP_003518662.1;WP_003518751.1;WP_003520957.1;WP_003521330.1		0.955075	NA
GO:0008270	zinc ion binding	43	20	12.72	0.04468	WP_003511610.1;WP_003512019.1;WP_003512104.1;WP_003512109.1;WP_003512119.1;WP_003512448.1;WP_003512596.1;WP_003512674.1;WP_003512977.1;WP_003513133.1;WP_003513182.1;WP_003513498.1;WP_003513547.1;WP_003513649.1;WP_003514134.1;WP_003514326.1;WP_003514575.1;WP_003514649.1;WP_003514694.1;WP_003515363.1;WP_003515565.1;WP_003515567.1;WP_003515686.1;WP_003515687.1;WP_003515979.1;WP_003516096.1;WP_003516…		0.0816147	NA

## Sheet: 4-ML_BP
GO.ID	Term	Annotated	Significant	Expected	weight01KS	Protein	PUF	Mean.logFC.all	Mean.logFC.puf
GO:0009058	biosynthetic process	502	171	162.92	0.0006	ADU73379.1;ADU73504.1;ADU73598.1;ADU73753.1;ADU74011.1;ADU74249.1;ADU74289.1;ADU74300.1;ADU74393.1;ADU74510.1;ADU74599.1;ADU74726.1;ADU74909.1;ADU75560.1;ADU75615.1;ADU75877.1;ADU75920.1;WP_003511531.1;WP_003511544.1;WP_003511549.1;WP_003511564.1;WP_003511587.1;WP_003511596.1;WP_003511604.1;WP_003511610.1;WP_003511612.1;WP_003511613.1;WP_003511616.1;WP_003511675.1;WP_003511680.1;WP_003511688.1;WP…	WP_003512623.1;WP_003513265.1;WP_003513521.1;WP_003513529.1;WP_003517637.1;WP_003517768.1;WP_003517891.1;WP_003518483.1;WP_003520176.1	-0.0605476	0.323272
GO:0008152	metabolic process	850	280	275.86	0.0033	ADU73379.1;ADU73504.1;ADU73598.1;ADU73753.1;ADU73859.1;ADU73992.1;ADU74011.1;ADU74249.1;ADU74289.1;ADU74300.1;ADU74393.1;ADU74510.1;ADU74579.1;ADU74599.1;ADU74726.1;ADU74909.1;ADU74998.1;ADU75560.1;ADU75615.1;ADU75731.1;ADU75877.1;ADU75920.1;WP_003511531.1;WP_003511544.1;WP_003511549.1;WP_003511564.1;WP_003511587.1;WP_003511596.1;WP_003511604.1;WP_003511610.1;WP_003511612.1;WP_003511613.1;WP_0035…	ADU74998.1;WP_003511674.1;WP_003512015.1;WP_003512623.1;WP_003513265.1;WP_003513521.1;WP_003513529.1;WP_003513548.1;WP_003514194.1;WP_003515733.1;WP_003515853.1;WP_003515910.1;WP_003516360.1;WP_003517637.1;WP_003517768.1;WP_003517891.1;WP_003518483.1;WP_003518927.1;WP_003519055.1;WP_003519067.1;WP_003519135.1;WP_003519391.1;WP_003519427.1;WP_003520176.1;WP_003520265.1;WP_003523036.1;WP_014522588.…	0.078255	0.475037
GO:0072329	monocarboxylic acid catabolic process	5	4	1.62	0.0043	ADU74011.1;WP_003516184.1;WP_003516527.1;WP_003516997.1;WP_003517391.1		1.54646	NA
GO:0006633	fatty acid biosynthetic process	9	7	2.92	0.0048	WP_003511544.1;WP_003511715.1;WP_003512164.1;WP_003516184.1;WP_003518595.1;WP_003518601.1;WP_003518605.1;WP_003518607.1;WP_011837932.1		0.877308	NA
GO:1901615	organic hydroxy compound metabolic proce...	7	4	2.27	0.009	WP_003512179.1;WP_003512475.1;WP_003515557.1;WP_003516257.1;WP_003516413.1;WP_003517153.1;WP_003519039.1		-0.408836	NA
GO:0055114	oxidation-reduction process	153	59	49.66	0.0109	ADU73753.1;WP_003511549.1;WP_003511653.1;WP_003511674.1;WP_003511715.1;WP_003511911.1;WP_003511986.1;WP_003512015.1;WP_003512093.1;WP_003512097.1;WP_003512104.1;WP_003512126.1;WP_003512173.1;WP_003512257.1;WP_003512363.1;WP_003512405.1;WP_003512411.1;WP_003512427.1;WP_003512440.1;WP_003512448.1;WP_003512461.1;WP_003512475.1;WP_003512576.1;WP_003512582.1;WP_003512583.1;WP_003512584.1;WP_003512586.…	WP_003511674.1;WP_003512015.1;WP_003512623.1;WP_003517768.1;WP_003519055.1;WP_003519067.1;WP_003519135.1;WP_003519427.1	0.268864	0.402346
GO:0015939	pantothenate metabolic process	5	4	1.62	0.012	ADU74011.1;WP_003516997.1;WP_003517255.1;WP_003517257.1;WP_003517259.1		1.97086	NA
GO:0006085	acetyl-CoA biosynthetic process	7	5	2.27	0.0345	ADU73753.1;ADU74249.1;WP_003513282.1;WP_003515609.1;WP_003516452.1;WP_003516455.1;WP_020458025.1		-2.18216	NA
GO:0000162	tryptophan biosynthetic process	9	6	2.92	0.0371	ADU74726.1;WP_003514580.1;WP_003517204.1;WP_003517206.1;WP_003517208.1;WP_003518303.1;WP_003518305.1;WP_003518875.1;WP_003520913.1		0.798262	NA
GO:0009251	glucan catabolic process	5	3	1.62	0.0414	ADU75731.1;WP_003512126.1;WP_003517595.1;WP_003518690.1;WP_003520797.1		0.551342	NA
GO:0044247	cellular polysaccharide catabolic proces...	5	3	1.62	0.0414	ADU75731.1;WP_003512126.1;WP_003517595.1;WP_003518690.1;WP_003520797.1		0.551342	NA
GO:0042558	pteridine-containing compound metabolic ...	16	5	5.19	0.0455	ADU75615.1;WP_003512093.1;WP_003513649.1;WP_003513929.1;WP_003515476.1;WP_003515478.1;WP_003515507.1;WP_003515509.1;WP_003515671.1;WP_003515736.1;WP_003516448.1;WP_003516591.1;WP_003517891.1;WP_003518237.1;WP_003518303.1;WP_003518900.1	WP_003517891.1	0.156972	1.21936

## Sheet: 5-ML_MF
GO.ID	Term	Annotated	Significant	Expected	weight01KS	Protein	PUF	Mean.logFC.all	Mean.logFC.puf
GO:0016730	oxidoreductase activity, acting on iron-...	6	5	1.91	0.0026	WP_003514859.1;WP_003514863.1;WP_003517189.1;WP_003517348.1;WP_003517362.1;WP_003517364.1		2.56348	NA
GO:0016616	oxidoreductase activity, acting on the C...	30	16	9.55	0.0046	WP_003512104.1;WP_003512427.1;WP_003512448.1;WP_003512461.1;WP_003512475.1;WP_003512586.1;WP_003512683.1;WP_003513128.1;WP_003513200.1;WP_003513400.1;WP_003513639.1;WP_003514575.1;WP_003514839.1;WP_003515554.1;WP_003515597.1;WP_003515661.1;WP_003516257.1;WP_003516923.1;WP_003517088.1;WP_003517153.1;WP_003517391.1;WP_003517868.1;WP_003518220.1;WP_003518588.1;WP_003518601.1;WP_003519039.1;WP_003519…		-0.384509	NA
GO:0008901	ferredoxin hydrogenase activity	5	4	1.59	0.0141	WP_003512584.1;WP_003514859.1;WP_003514863.1;WP_003516923.1;WP_003519061.1		1.29749	NA
GO:0016830	carbon-carbon lyase activity	26	11	8.28	0.0331	ADU73504.1;ADU74011.1;ADU75615.1;WP_003511680.1;WP_003512109.1;WP_003512521.1;WP_003512586.1;WP_003512596.1;WP_003513929.1;WP_003515048.1;WP_003515306.1;WP_003515476.1;WP_003515849.1;WP_003516223.1;WP_003516678.1;WP_003516977.1;WP_003516997.1;WP_003517200.1;WP_003517206.1;WP_003517208.1;WP_003517214.1;WP_003517255.1;WP_003517534.1;WP_003518007.1;WP_003518635.1;WP_003520913.1	WP_003515048.1;WP_003517534.1	0.734114	1.3319
GO:0004312	fatty acid synthase activity	5	4	1.59	0.0348	WP_003511715.1;WP_003517750.1;WP_003518601.1;WP_003518603.1;WP_003518605.1		0.746147	NA
GO:0008270	zinc ion binding	43	20	13.69	0.0412	WP_003511610.1;WP_003512019.1;WP_003512104.1;WP_003512109.1;WP_003512119.1;WP_003512448.1;WP_003512596.1;WP_003512674.1;WP_003512977.1;WP_003513133.1;WP_003513182.1;WP_003513498.1;WP_003513547.1;WP_003513649.1;WP_003514134.1;WP_003514326.1;WP_003514575.1;WP_003514649.1;WP_003514694.1;WP_003515363.1;WP_003515565.1;WP_003515567.1;WP_003515686.1;WP_003515687.1;WP_003515979.1;WP_003516096.1;WP_003516…		0.289155	NA
GO:0030170	pyridoxal phosphate binding	26	13	8.28	0.0468	ADU73379.1;WP_003511604.1;WP_003512475.1;WP_003512623.1;WP_003512630.1;WP_003512801.1;WP_003513387.1;WP_003513594.1;WP_003513773.1;WP_003513825.1;WP_003514458.1;WP_003515290.1;WP_003515671.1;WP_003515680.1;WP_003516235.1;WP_003516296.1;WP_003516377.1;WP_003516386.1;WP_003516518.1;WP_003516678.1;WP_003517355.1;WP_003517375.1;WP_003517667.1;WP_003518875.1;WP_003518935.1;WP_004463784.1	WP_003512623.1;WP_003516386.1	-0.0107778	-0.175569
GO:0043168	anion binding	323	105	102.83	0.0468	ADU73379.1;ADU73504.1;ADU73753.1;ADU74011.1;ADU74289.1;ADU74599.1;ADU75560.1;ADU75724.1;ADU75920.1;WP_003511587.1;WP_003511604.1;WP_003511610.1;WP_003511653.1;WP_003511674.1;WP_003511677.1;WP_003511713.1;WP_003511964.1;WP_003511986.1;WP_003512012.1;WP_003512015.1;WP_003512019.1;WP_003512022.1;WP_003512025.1;WP_003512050.1;WP_003512093.1;WP_003512109.1;WP_003512113.1;WP_003512117.1;WP_003512250.1;…	WP_003511674.1;WP_003512012.1;WP_003512015.1;WP_003512623.1;WP_003513521.1;WP_003515733.1;WP_003515926.1;WP_003516386.1;WP_003517891.1;WP_003518182.1;WP_003519135.1	0.136877	0.41302

## Sheet: 6-LL_BP
GO.ID	Term	Annotated	Significant	Expected	weight01KS	Protein	PUF	Mean.logFC.all	Mean.logFC.puf
GO:0071973	bacterial-type flagellum-dependent cell ...	12	9	4.13	0.00032	WP_003512119.1;WP_003513572.1;WP_003513581.1;WP_003513583.1;WP_003513619.1;WP_003517948.1;WP_003517950.1;WP_003517953.1;WP_003517965.1;WP_003517971.1;WP_003517972.1;WP_003518494.1		-2.15583	NA
GO:0055114	oxidation-reduction process	153	64	52.6	0.00083	ADU73753.1;WP_003511549.1;WP_003511653.1;WP_003511674.1;WP_003511715.1;WP_003511911.1;WP_003511986.1;WP_003512015.1;WP_003512093.1;WP_003512097.1;WP_003512104.1;WP_003512126.1;WP_003512173.1;WP_003512257.1;WP_003512363.1;WP_003512405.1;WP_003512411.1;WP_003512427.1;WP_003512440.1;WP_003512448.1;WP_003512461.1;WP_003512475.1;WP_003512576.1;WP_003512582.1;WP_003512583.1;WP_003512584.1;WP_003512586.…	WP_003511674.1;WP_003512015.1;WP_003512623.1;WP_003517768.1;WP_003519055.1;WP_003519067.1;WP_003519135.1;WP_003519427.1	0.194254	-0.2539
GO:0006633	fatty acid biosynthetic process	9	7	3.09	0.00181	WP_003511544.1;WP_003511715.1;WP_003512164.1;WP_003516184.1;WP_003518595.1;WP_003518601.1;WP_003518605.1;WP_003518607.1;WP_011837932.1		1.62996	NA
GO:0006935	chemotaxis	34	19	11.69	0.00775	WP_003511686.1;WP_003512414.1;WP_003512699.1;WP_003512852.1;WP_003513222.1;WP_003513487.1;WP_003514493.1;WP_003514847.1;WP_003516356.1;WP_003516902.1;WP_003516942.1;WP_003517213.1;WP_003517791.1;WP_003517950.1;WP_003517971.1;WP_003517972.1;WP_003517987.1;WP_003517988.1;WP_003517989.1;WP_003518455.1;WP_003518456.1;WP_003518457.1;WP_003518709.1;WP_003518712.1;WP_003518714.1;WP_003518716.1;WP_003518…		-1.7528	NA
GO:0072329	monocarboxylic acid catabolic process	5	4	1.72	0.00853	ADU74011.1;WP_003516184.1;WP_003516527.1;WP_003516997.1;WP_003517391.1		0.931926	NA
GO:0044780	bacterial-type flagellum assembly	6	4	2.06	0.01196	WP_003513566.1;WP_003513575.1;WP_003513578.1;WP_003517953.1;WP_003517983.1;WP_003518494.1		-2.3779	NA
GO:0009058	biosynthetic process	502	167	172.59	0.01239	ADU73379.1;ADU73504.1;ADU73598.1;ADU73753.1;ADU74011.1;ADU74249.1;ADU74289.1;ADU74300.1;ADU74393.1;ADU74510.1;ADU74599.1;ADU74726.1;ADU74909.1;ADU75560.1;ADU75615.1;ADU75877.1;ADU75920.1;WP_003511531.1;WP_003511544.1;WP_003511549.1;WP_003511564.1;WP_003511587.1;WP_003511596.1;WP_003511604.1;WP_003511610.1;WP_003511612.1;WP_003511613.1;WP_003511616.1;WP_003511675.1;WP_003511680.1;WP_003511688.1;WP…	WP_003512623.1;WP_003513265.1;WP_003513521.1;WP_003513529.1;WP_003517637.1;WP_003517768.1;WP_003517891.1;WP_003518483.1;WP_003520176.1	-0.0016507	-0.117054
GO:0000162	tryptophan biosynthetic process	9	7	3.09	0.02223	ADU74726.1;WP_003514580.1;WP_003517204.1;WP_003517206.1;WP_003517208.1;WP_003518303.1;WP_003518305.1;WP_003518875.1;WP_003520913.1		0.647318	NA
GO:0006085	acetyl-CoA biosynthetic process	7	3	2.41	0.02258	ADU73753.1;ADU74249.1;WP_003513282.1;WP_003515609.1;WP_003516452.1;WP_003516455.1;WP_020458025.1		-2.79915	NA
GO:0044275	cellular carbohydrate catabolic process	8	5	2.75	0.02911	ADU75731.1;WP_003512126.1;WP_003512420.1;WP_003512705.1;WP_003517489.1;WP_003517595.1;WP_003518690.1;WP_003520797.1		-0.471708	NA
GO:0009073	aromatic amino acid family biosynthetic ...	33	17	11.35	0.03404	ADU74726.1;WP_003511564.1;WP_003513200.1;WP_003513527.1;WP_003514572.1;WP_003514573.1;WP_003514575.1;WP_003514580.1;WP_003514581.1;WP_003514582.1;WP_003515476.1;WP_003515736.1;WP_003515844.1;WP_003515847.1;WP_003515849.1;WP_003516211.1;WP_003516243.1;WP_003516257.1;WP_003516259.1;WP_003516363.1;WP_003516518.1;WP_003517144.1;WP_003517153.1;WP_003517200.1;WP_003517204.1;WP_003517206.1;WP_003517208.…		0.636077	NA
GO:0042777	plasma membrane ATP synthesis coupled pr...	6	2	2.06	0.03807	ADU75920.1;WP_003513513.1;WP_003513515.1;WP_003513521.1;WP_003515457.1;WP_003518472.1	WP_003513521.1	-0.571075	-1.06811
GO:0006400	tRNA modification	21	11	7.22	0.04939	ADU74726.1;ADU75877.1;WP_003512148.1;WP_003512807.1;WP_003512977.1;WP_003513133.1;WP_003513361.1;WP_003513536.1;WP_003513594.1;WP_003514331.1;WP_003515678.1;WP_003515894.1;WP_003516239.1;WP_003516358.1;WP_003516470.1;WP_003517651.1;WP_003517940.1;WP_003518029.1;WP_003518616.1;WP_003518650.1;WP_003518652.1		0.469824	NA

## Sheet: 7-LL_MF
GO.ID	Term	Annotated	Significant	Expected	weight01KS	Protein	PUF	Mean.logFC.all	Mean.logFC.puf
GO:0008483	transaminase activity	19	7	6.33	0.0095	WP_003511604.1;WP_003512411.1;WP_003512475.1;WP_003512630.1;WP_003512801.1;WP_003513387.1;WP_003513594.1;WP_003513825.1;WP_003514175.1;WP_003515290.1;WP_003515680.1;WP_003516235.1;WP_003516296.1;WP_003516518.1;WP_003517161.1;WP_003517206.1;WP_003517667.1;WP_003518935.1;WP_003519132.1		0.44045	NA
GO:0016625	oxidoreductase activity, acting on the a...	6	4	2	0.0116	WP_003513282.1;WP_003516455.1;WP_003516525.1;WP_003517185.1;WP_003517187.1;WP_003520963.1		0.313558	NA
GO:0000166	nucleotide binding	313	117	104.33	0.012	ADU73504.1;ADU74011.1;ADU74289.1;ADU74599.1;ADU75560.1;ADU75724.1;ADU75920.1;WP_003511587.1;WP_003511610.1;WP_003511653.1;WP_003511674.1;WP_003511677.1;WP_003511713.1;WP_003511715.1;WP_003511964.1;WP_003511986.1;WP_003512012.1;WP_003512015.1;WP_003512019.1;WP_003512022.1;WP_003512025.1;WP_003512050.1;WP_003512093.1;WP_003512104.1;WP_003512109.1;WP_003512113.1;WP_003512117.1;WP_003512173.1;WP_0035…	WP_003511674.1;WP_003512012.1;WP_003512015.1;WP_003513521.1;WP_003515733.1;WP_003515926.1;WP_003517891.1;WP_003518182.1;WP_003519135.1	0.15228	-0.351418
GO:0003774	motor activity	5	4	1.67	0.0125	WP_003517948.1;WP_003517950.1;WP_003517965.1;WP_003517971.1;WP_003517972.1		-2.82085	NA
GO:0016730	oxidoreductase activity, acting on iron-...	6	5	2	0.0152	WP_003514859.1;WP_003514863.1;WP_003517189.1;WP_003517348.1;WP_003517362.1;WP_003517364.1		2.44305	NA
GO:0050661	NADP binding	15	9	5	0.0174	WP_003511715.1;WP_003512104.1;WP_003512173.1;WP_003512405.1;WP_003512461.1;WP_003513128.1;WP_003515554.1;WP_003516657.1;WP_003517153.1;WP_003518220.1;WP_003518601.1;WP_003518656.1;WP_003518660.1;WP_003518900.1;WP_003518903.1		0.366337	NA
GO:0051287	NAD binding	20	12	6.67	0.019	WP_003512019.1;WP_003512173.1;WP_003512427.1;WP_003512448.1;WP_003512475.1;WP_003512586.1;WP_003513400.1;WP_003513639.1;WP_003513961.1;WP_003514575.1;WP_003514839.1;WP_003514863.1;WP_003515597.1;WP_003517088.1;WP_003518588.1;WP_003518601.1;WP_003518656.1;WP_003518660.1;WP_003518855.1;WP_003518903.1		0.236855	NA
GO:0043168	anion binding	323	113	107.67	0.0216	ADU73379.1;ADU73504.1;ADU73753.1;ADU74011.1;ADU74289.1;ADU74599.1;ADU75560.1;ADU75724.1;ADU75920.1;WP_003511587.1;WP_003511604.1;WP_003511610.1;WP_003511653.1;WP_003511674.1;WP_003511677.1;WP_003511713.1;WP_003511964.1;WP_003511986.1;WP_003512012.1;WP_003512015.1;WP_003512019.1;WP_003512022.1;WP_003512025.1;WP_003512050.1;WP_003512093.1;WP_003512109.1;WP_003512113.1;WP_003512117.1;WP_003512250.1;…	WP_003511674.1;WP_003512012.1;WP_003512015.1;WP_003512623.1;WP_003513521.1;WP_003515733.1;WP_003515926.1;WP_003516386.1;WP_003517891.1;WP_003518182.1;WP_003519135.1	0.156019	-0.38355
GO:0016620	oxidoreductase activity, acting on the a...	5	4	1.67	0.0233	WP_003512173.1;WP_003512405.1;WP_003518656.1;WP_003518903.1;WP_003519039.1		0.208396	NA
GO:0004312	fatty acid synthase activity	5	4	1.67	0.0261	WP_003511715.1;WP_003517750.1;WP_003518601.1;WP_003518603.1;WP_003518605.1		1.30571	NA
GO:0016616	oxidoreductase activity, acting on the C...	30	16	10	0.0353	WP_003512104.1;WP_003512427.1;WP_003512448.1;WP_003512461.1;WP_003512475.1;WP_003512586.1;WP_003512683.1;WP_003513128.1;WP_003513200.1;WP_003513400.1;WP_003513639.1;WP_003514575.1;WP_003514839.1;WP_003515554.1;WP_003515597.1;WP_003515661.1;WP_003516257.1;WP_003516923.1;WP_003517088.1;WP_003517153.1;WP_003517391.1;WP_003517868.1;WP_003518220.1;WP_003518588.1;WP_003518601.1;WP_003519039.1;WP_003519…		-0.0863538	NA
GO:0005198	structural molecule activity	64	19	21.33	0.0365	WP_003512200.1;WP_003512204.1;WP_003512860.1;WP_003513372.1;WP_003513534.1;WP_003513572.1;WP_003513581.1;WP_003513583.1;WP_003513680.1;WP_003513685.1;WP_003514302.1;WP_003514304.1;WP_003514305.1;WP_003514618.1;WP_003514621.1;WP_003514623.1;WP_003514625.1;WP_003514630.1;WP_003514635.1;WP_003514637.1;WP_003514639.1;WP_003514641.1;WP_003514643.1;WP_003514645.1;WP_003514647.1;WP_003514649.1;WP_003514…		-0.936424	NA
GO:0016868	intramolecular transferase activity, pho...	7	5	2.33	0.0378	WP_003512175.1;WP_003513956.1;WP_003514180.1;WP_003516667.1;WP_003517493.1;WP_003517537.1;WP_003519133.1		0.510767	NA
GO:0016836	hydro-lyase activity	20	8	6.67	0.0493	ADU74726.1;WP_003511577.1;WP_003511612.1;WP_003511688.1;WP_003512177.1;WP_003512586.1;WP_003512787.1;WP_003513527.1;WP_003513635.1;WP_003515026.1;WP_003515476.1;WP_003517144.1;WP_003517153.1;WP_003517214.1;WP_003517391.1;WP_003518303.1;WP_003518305.1;WP_003518658.1;WP_003518875.1;WP_003520446.1		0.253541	NA
