# Supplementary material for: Identification and characterization of proteins of unknown function (PUFs) in Clostridium thermocellum DSM 1313 strains as potential genetic engineering targets
Source: Biotechnol Biofuels. 2021 May 10;14:116. doi: 10.1186/s13068-021-01964-4 (PMC8112048; doi:10.1186/s13068-021-01964-4)
Supplement: Supplementary file 4 — Additional file 4. KEGG enrichment analyses of differentially expressed proteins. [file 13068_2021_1964_MOESM4_ESM.xlsx]

## Sheet: 8-EL_overrepresentation
ID	Description	GeneRatio	BgRatio	pvalue	p.adjust	qvalue	geneID	Count
ctx00910	Nitrogen metabolism	8/190	10/921	8.8777e-05	0.00221688	0.00174028	Clo1313_2031/Clo1313_1847/Clo1313_1357/Clo1313_2339/Clo1313_2332/Clo1313_2331/Clo1313_2303/Clo1313_1849	8
ctx01230	Biosynthesis of amino acids	39/190	111/921	0.0001051	0.00221688	0.00174028	Clo1313_1517/Clo1313_2556/Clo1313_0709/Clo1313_2092/Clo1313_2054/Clo1313_2031/Clo1313_1967/Clo1313_1931/Clo1313_1875/Clo1313_0296/Clo1313_0075/Clo1313_0068/Clo1313_2933/Clo1313_2882/Clo1313_0388/Clo1313_0578/Clo1313_2469/Clo1313_2468/Clo1313_0708/Clo1313_1491/Clo1313_1467/Clo1313_1435/Clo1313_1619/Clo1313_1581/Clo1313_1357/Clo1313_1348/Clo1313_1345/Clo1313_1344/Clo1313_2326/Clo1313_2325/Clo1313_2…	39
ctx01110	Biosynthesis of secondary metabolites	65/190	217/921	0.000115645	0.00221688	0.00174028	Clo1313_0415/Clo1313_0673/Clo1313_1517/Clo1313_2556/Clo1313_0641/Clo1313_0709/Clo1313_0720/Clo1313_2127/Clo1313_2125/Clo1313_2092/Clo1313_2054/Clo1313_2015/Clo1313_1968/Clo1313_1967/Clo1313_1931/Clo1313_1875/Clo1313_1867/Clo1313_1832/Clo1313_0296/Clo1313_0075/Clo1313_0068/Clo1313_2933/Clo1313_2882/Clo1313_2633/Clo1313_0388/Clo1313_0492/Clo1313_0497/Clo1313_0578/Clo1313_1214/Clo1313_1160/Clo1313_2…	65
ctx00400	Phenylalanine, tyrosine and tryptophan biosynthesis	14/190	26/921	0.000150297	0.00221688	0.00174028	Clo1313_0068/Clo1313_2933/Clo1313_2469/Clo1313_2468/Clo1313_1491/Clo1313_1467/Clo1313_1435/Clo1313_1619/Clo1313_1348/Clo1313_1345/Clo1313_1344/Clo1313_0837/Clo1313_1046/Clo1313_1347	14
ctx02030	Bacterial chemotaxis	20/190	50/921	0.00101137	0.0119342	0.00936848	Clo1313_1828/Clo1313_0056/Clo1313_2955/Clo1313_0405/Clo1313_1440/Clo1313_1341/Clo1313_1754/Clo1313_1743/Clo1313_1742/Clo1313_1731/Clo1313_1730/Clo1313_2959/Clo1313_2958/Clo1313_1412/Clo1313_1411/Clo1313_1410/Clo1313_0407/Clo1313_1929/Clo1313_2195/Clo1313_2193	20
ctx01120	Microbial metabolism in diverse environments	36/190	113/921	0.0018194	0.0178908	0.0140445	Clo1313_0415/Clo1313_0673/Clo1313_1185/Clo1313_1517/Clo1313_0641/Clo1313_0709/Clo1313_2092/Clo1313_2031/Clo1313_2015/Clo1313_1931/Clo1313_1907/Clo1313_1875/Clo1313_1847/Clo1313_0296/Clo1313_0075/Clo1313_2898/Clo1313_0578/Clo1313_1186/Clo1313_1160/Clo1313_0708/Clo1313_0022/Clo1313_1614/Clo1313_0949/Clo1313_1357/Clo1313_2339/Clo1313_2332/Clo1313_2331/Clo1313_2326/Clo1313_2303/Clo1313_0966/Clo1313_1…	36
ctx00270	Cysteine and methionine metabolism	13/190	29/921	0.00245807	0.020718	0.0162639	Clo1313_1931/Clo1313_0388/Clo1313_1160/Clo1313_1509/Clo1313_1467/Clo1313_1606/Clo1313_1581/Clo1313_2335/Clo1313_2326/Clo1313_2325/Clo1313_0873/Clo1313_2924/Clo1313_1057	13
ctx01100	Metabolic pathways	117/190	491/921	0.00636006	0.0461071	0.0361947	Clo1313_0288/Clo1313_0415/Clo1313_0673/Clo1313_0943/Clo1313_1185/Clo1313_1517/Clo1313_2556/Clo1313_0641/Clo1313_0643/Clo1313_0677/Clo1313_0709/Clo1313_0720/Clo1313_2127/Clo1313_2125/Clo1313_2092/Clo1313_2054/Clo1313_2031/Clo1313_2015/Clo1313_1968/Clo1313_1967/Clo1313_1931/Clo1313_1907/Clo1313_1875/Clo1313_1867/Clo1313_1848/Clo1313_1847/Clo1313_1833/Clo1313_1832/Clo1313_0296/Clo1313_0193/Clo1313_0…	117
ctx00250	Alanine, aspartate and glutamate metabolism	10/190	22/921	0.00703329	0.0461071	0.0361947	Clo1313_0643/Clo1313_2054/Clo1313_2031/Clo1313_1847/Clo1313_2559/Clo1313_1467/Clo1313_1357/Clo1313_2303/Clo1313_1267/Clo1313_1849	10

## Sheet: 9-ML_overrepresentation
ID	Description	GeneRatio	BgRatio	pvalue	p.adjust	qvalue	geneID	Count
ctx01230	Biosynthesis of amino acids	46/214	111/921	3.73729e-06	0.000175453	0.00012737	Clo1313_1517/Clo1313_2556/Clo1313_2150/Clo1313_2092/Clo1313_2090/Clo1313_2054/Clo1313_1967/Clo1313_1931/Clo1313_1875/Clo1313_0101/Clo1313_0100/Clo1313_0075/Clo1313_0074/Clo1313_2933/Clo1313_2882/Clo1313_0586/Clo1313_0578/Clo1313_0389/Clo1313_1155/Clo1313_2469/Clo1313_0708/Clo1313_1491/Clo1313_1467/Clo1313_1435/Clo1313_1581/Clo1313_2724/Clo1313_1371/Clo1313_1364/Clo1313_1357/Clo1313_1348/Clo1313_1…	46
ctx00270	Cysteine and methionine metabolism	18/214	29/921	6.05009e-06	0.000175453	0.00012737	Clo1313_1931/Clo1313_2534/Clo1313_0586/Clo1313_0389/Clo1313_1160/Clo1313_1530/Clo1313_1467/Clo1313_1606/Clo1313_1581/Clo1313_2724/Clo1313_1364/Clo1313_2335/Clo1313_2325/Clo1313_0873/Clo1313_0872/Clo1313_2924/Clo1313_1057/Clo1313_1878	18
ctx01110	Biosynthesis of secondary metabolites	74/214	217/921	1.82058e-05	0.00035198	0.000255521	Clo1313_0415/Clo1313_0673/Clo1313_1517/Clo1313_2556/Clo1313_0720/Clo1313_2150/Clo1313_2127/Clo1313_2125/Clo1313_2092/Clo1313_2090/Clo1313_2054/Clo1313_1968/Clo1313_1967/Clo1313_1931/Clo1313_1875/Clo1313_1832/Clo1313_0101/Clo1313_0100/Clo1313_0075/Clo1313_0074/Clo1313_2933/Clo1313_2882/Clo1313_2633/Clo1313_0492/Clo1313_0586/Clo1313_0578/Clo1313_0389/Clo1313_1214/Clo1313_1192/Clo1313_1160/Clo1313_1…	74
ctx01100	Metabolic pathways	137/214	491/921	0.000211381	0.00306502	0.00222506	Clo1313_0288/Clo1313_0415/Clo1313_0673/Clo1313_0943/Clo1313_1185/Clo1313_1517/Clo1313_2556/Clo1313_0622/Clo1313_0643/Clo1313_0656/Clo1313_0658/Clo1313_0677/Clo1313_0720/Clo1313_2179/Clo1313_2150/Clo1313_2127/Clo1313_2125/Clo1313_2092/Clo1313_2090/Clo1313_2054/Clo1313_1968/Clo1313_1967/Clo1313_1931/Clo1313_1875/Clo1313_1848/Clo1313_1847/Clo1313_1846/Clo1313_1833/Clo1313_1832/Clo1313_0148/Clo1313_0…	137
ctx00260	Glycine, serine and threonine metabolism	11/214	19/921	0.00106366	0.0123385	0.00895715	Clo1313_1517/Clo1313_2092/Clo1313_1931/Clo1313_0586/Clo1313_1155/Clo1313_0966/Clo1313_0873/Clo1313_0872/Clo1313_0837/Clo1313_0836/Clo1313_1046	11
ctx00910	Nitrogen metabolism	7/214	10/921	0.00210068	0.0188855	0.01371	Clo1313_1847/Clo1313_1357/Clo1313_2339/Clo1313_2332/Clo1313_2331/Clo1313_2303/Clo1313_1849	7
ctx00400	Phenylalanine, tyrosine and tryptophan biosynthesis	13/214	26/921	0.00227929	0.0188855	0.01371	Clo1313_2933/Clo1313_2469/Clo1313_1491/Clo1313_1467/Clo1313_1435/Clo1313_1371/Clo1313_1348/Clo1313_1345/Clo1313_1344/Clo1313_0837/Clo1313_0836/Clo1313_1046/Clo1313_1347	13
ctx01120	Microbial metabolism in diverse environments	38/214	113/921	0.00473677	0.0343416	0.0249304	Clo1313_0415/Clo1313_0673/Clo1313_1185/Clo1313_1517/Clo1313_2092/Clo1313_2090/Clo1313_1931/Clo1313_1875/Clo1313_1847/Clo1313_0075/Clo1313_0074/Clo1313_2898/Clo1313_0586/Clo1313_0578/Clo1313_1186/Clo1313_1160/Clo1313_1155/Clo1313_0708/Clo1313_0022/Clo1313_1614/Clo1313_2724/Clo1313_0554/Clo1313_1357/Clo1313_1354/Clo1313_2339/Clo1313_2332/Clo1313_2331/Clo1313_2303/Clo1313_0997/Clo1313_0966/Clo1313_1…	38

## Sheet: 10-LL_overrepresentation
ID	Description	GeneRatio	BgRatio	pvalue	p.adjust	qvalue	geneID	Count
ctx01230	Biosynthesis of amino acids	46/221	111/921	1.02565e-05	0.000635901	0.000529018	Clo1313_2556/Clo1313_0652/Clo1313_0709/Clo1313_2095/Clo1313_2092/Clo1313_1967/Clo1313_1938/Clo1313_1931/Clo1313_0102/Clo1313_0101/Clo1313_0100/Clo1313_0075/Clo1313_2882/Clo1313_0421/Clo1313_0422/Clo1313_0423/Clo1313_1155/Clo1313_2470/Clo1313_2469/Clo1313_2468/Clo1313_0708/Clo1313_1499/Clo1313_1491/Clo1313_1467/Clo1313_1435/Clo1313_1551/Clo1313_1540/Clo1313_1364/Clo1313_1357/Clo1313_1348/Clo1313_1…	46
ctx01100	Metabolic pathways	139/221	491/921	0.000655152	0.0195241	0.0162424	Clo1313_0415/Clo1313_0943/Clo1313_1185/Clo1313_2556/Clo1313_0622/Clo1313_0652/Clo1313_0657/Clo1313_0658/Clo1313_0677/Clo1313_0709/Clo1313_0720/Clo1313_2179/Clo1313_2127/Clo1313_2095/Clo1313_2092/Clo1313_1967/Clo1313_1938/Clo1313_1931/Clo1313_1867/Clo1313_1848/Clo1313_1847/Clo1313_1846/Clo1313_1833/Clo1313_1832/Clo1313_1816/Clo1313_0202/Clo1313_0186/Clo1313_0148/Clo1313_0133/Clo1313_0102/Clo1313_0…	139
ctx01110	Biosynthesis of secondary metabolites	70/221	217/921	0.000944713	0.0195241	0.0162424	Clo1313_0415/Clo1313_2556/Clo1313_0652/Clo1313_0709/Clo1313_0720/Clo1313_2127/Clo1313_2095/Clo1313_2092/Clo1313_1967/Clo1313_1938/Clo1313_1931/Clo1313_1867/Clo1313_1832/Clo1313_0102/Clo1313_0101/Clo1313_0100/Clo1313_0075/Clo1313_0020/Clo1313_2882/Clo1313_2633/Clo1313_0421/Clo1313_0422/Clo1313_0423/Clo1313_0492/Clo1313_1160/Clo1313_1155/Clo1313_2470/Clo1313_2469/Clo1313_2468/Clo1313_0718/Clo1313_0…	70
ctx00910	Nitrogen metabolism	7/221	10/921	0.00257486	0.0322674	0.0268439	Clo1313_1847/Clo1313_1357/Clo1313_2339/Clo1313_2332/Clo1313_2331/Clo1313_2303/Clo1313_1849	7
ctx02030	Bacterial chemotaxis	21/221	50/921	0.00292516	0.0322674	0.0268439	Clo1313_0707/Clo1313_1828/Clo1313_0056/Clo1313_1341/Clo1313_1754/Clo1313_1742/Clo1313_1730/Clo1313_1729/Clo1313_0868/Clo1313_2958/Clo1313_1416/Clo1313_1412/Clo1313_1411/Clo1313_1410/Clo1313_0407/Clo1313_2196/Clo1313_1929/Clo1313_2194/Clo1313_1728/Clo1313_2195/Clo1313_2193	21
ctx00400	Phenylalanine, tyrosine and tryptophan biosynthesis	13/221	26/921	0.00312265	0.0322674	0.0268439	Clo1313_2470/Clo1313_2469/Clo1313_2468/Clo1313_1491/Clo1313_1467/Clo1313_1435/Clo1313_1348/Clo1313_1346/Clo1313_1345/Clo1313_1344/Clo1313_0837/Clo1313_0836/Clo1313_1046	13
ctx01210	2-Oxocarboxylic acid metabolism	12/221	24/921	0.00452887	0.0401129	0.0333706	Clo1313_2556/Clo1313_0709/Clo1313_0102/Clo1313_0101/Clo1313_0100/Clo1313_2882/Clo1313_0708/Clo1313_1467/Clo1313_1364/Clo1313_0873/Clo1313_0857/Clo1313_2555	12

## Sheet: 11-EL_gsea
ID	Description	setSize	enrichmentScore	NES	pvalue	p.adjust	qvalues	rank	leading_edge	core_enrichment
ctx02040	Flagellar assembly	15	-0.83501	-2.06103	0.00195312	0.0147159	0.011888	224	tags=93%, list=17%, signal=78%	Clo1313_1752/Clo1313_1725/Clo1313_1755/Clo1313_2915/Clo1313_1735/Clo1313_2916/Clo1313_2910/Clo1313_2909/Clo1313_1754/Clo1313_1746/Clo1313_1742/Clo1313_2891/Clo1313_1743/Clo1313_0056
ctx00640	Propanoate metabolism	12	-0.91938	-2.16444	0.00195695	0.0147159	0.011888	31	tags=42%, list=2%, signal=41%	Clo1313_2898/Clo1313_1185/Clo1313_1160/Clo1313_1717/Clo1313_1186
ctx02020	Two-component system	62	-0.532398	-1.80258	0.00197628	0.0147159	0.011888	260	tags=47%, list=20%, signal=39%	Clo1313_2194/Clo1313_2196/Clo1313_2959/Clo1313_0855/Clo1313_1741/Clo1313_1725/Clo1313_1730/Clo1313_1969/Clo1313_1816/Clo1313_0406/Clo1313_1410/Clo1313_2910/Clo1313_1109/Clo1313_1416/Clo1313_0405/Clo1313_2909/Clo1313_0400/Clo1313_2195/Clo1313_1929/Clo1313_1110/Clo1313_0407/Clo1313_1412/Clo1313_1411/Clo1313_1414/Clo1313_1731/Clo1313_1440/Clo1313_2955/Clo1313_2193/Clo1313_0056
ctx02030	Bacterial chemotaxis	38	-0.752756	-2.31279	0.0019802	0.0147159	0.011888	260	tags=71%, list=20%, signal=59%	Clo1313_2194/Clo1313_2196/Clo1313_2959/Clo1313_0077/Clo1313_1741/Clo1313_2981/Clo1313_1828/Clo1313_1730/Clo1313_0406/Clo1313_1410/Clo1313_1728/Clo1313_1416/Clo1313_0405/Clo1313_2195/Clo1313_1754/Clo1313_1929/Clo1313_0407/Clo1313_1412/Clo1313_1411/Clo1313_1414/Clo1313_1742/Clo1313_1731/Clo1313_1440/Clo1313_2955/Clo1313_1743/Clo1313_2193/Clo1313_0056
ctx03010	Ribosome	52	-0.642462	-2.10518	0.00198807	0.0147159	0.011888	272	tags=63%, list=21%, signal=52%	Clo1313_2074/Clo1313_1804/Clo1313_0455/Clo1313_0472/Clo1313_0446/Clo1313_2455/Clo1313_0460/Clo1313_1457/Clo1313_0311/Clo1313_0979/Clo1313_1209/Clo1313_0445/Clo1313_2851/Clo1313_0453/Clo1313_0309/Clo1313_0464/Clo1313_0447/Clo1313_0905/Clo1313_0448/Clo1313_2072/Clo1313_2831/Clo1313_0316/Clo1313_0463/Clo1313_2456/Clo1313_2849/Clo1313_0452/Clo1313_1034/Clo1313_1174/Clo1313_1033/Clo1313_0470/Clo1313_0…
ctx00620	Pyruvate metabolism	24	-0.724125	-1.96167	0.00205339	0.0147159	0.011888	12	tags=17%, list=1%, signal=17%	Clo1313_1185/Clo1313_1160/Clo1313_1717/Clo1313_1186

## Sheet: 12-ML_gsea
ID	Description	setSize	enrichmentScore	NES	pvalue	p.adjust	qvalues	rank	leading_edge	core_enrichment
ctx02040	Flagellar assembly	15	-0.829095	-2.11987	0.00212766	0.0212871	0.0161542	113	tags=73%, list=9%, signal=68%	Clo1313_2915/Clo1313_1746/Clo1313_2910/Clo1313_2909/Clo1313_2916/Clo1313_1735/Clo1313_1742/Clo1313_1755/Clo1313_1743/Clo1313_2891/Clo1313_0056
ctx00620	Pyruvate metabolism	24	-0.712184	-2.06067	0.00226244	0.0212871	0.0161542	14	tags=21%, list=1%, signal=21%	Clo1313_2418/Clo1313_1185/Clo1313_1160/Clo1313_1717/Clo1313_1186
ctx02030	Bacterial chemotaxis	38	-0.70448	-2.27997	0.00230415	0.0212871	0.0161542	150	tags=47%, list=11%, signal=43%	Clo1313_1416/Clo1313_2981/Clo1313_1410/Clo1313_1440/Clo1313_1929/Clo1313_0407/Clo1313_1411/Clo1313_1828/Clo1313_1412/Clo1313_2955/Clo1313_1742/Clo1313_2196/Clo1313_1414/Clo1313_0868/Clo1313_1743/Clo1313_1728/Clo1313_0056/Clo1313_2194
ctx03010	Ribosome	52	-0.579452	-1.96209	0.00243309	0.0212871	0.0161542	405	tags=71%, list=31%, signal=51%	Clo1313_0459/Clo1313_0457/Clo1313_0317/Clo1313_0472/Clo1313_0461/Clo1313_1804/Clo1313_2455/Clo1313_0455/Clo1313_0445/Clo1313_0475/Clo1313_0458/Clo1313_0311/Clo1313_0453/Clo1313_0447/Clo1313_0470/Clo1313_0471/Clo1313_1209/Clo1313_0473/Clo1313_0448/Clo1313_0454/Clo1313_0309/Clo1313_2849/Clo1313_0315/Clo1313_0456/Clo1313_0463/Clo1313_2456/Clo1313_0450/Clo1313_2072/Clo1313_0452/Clo1313_0464/Clo1313_0…
ctx02020	Two-component system	62	-0.515851	-1.80721	0.00247525	0.0212871	0.0161542	123	tags=29%, list=9%, signal=28%	Clo1313_1788/Clo1313_1410/Clo1313_2910/Clo1313_1440/Clo1313_1929/Clo1313_0407/Clo1313_1411/Clo1313_1969/Clo1313_0400/Clo1313_2909/Clo1313_1412/Clo1313_2955/Clo1313_2196/Clo1313_1414/Clo1313_0868/Clo1313_1110/Clo1313_0056/Clo1313_2194
ctx00640	Propanoate metabolism	12	-0.820616	-1.966	0.00424628	0.0304317	0.0230938	33	tags=42%, list=3%, signal=41%	Clo1313_2898/Clo1313_1185/Clo1313_1160/Clo1313_1717/Clo1313_1186

## Sheet: 13-LL_gsea
ID	Description	setSize	enrichmentScore	NES	pvalue	p.adjust	qvalues	rank	leading_edge	core_enrichment
ctx02020	Two-component system	62	-0.572126	-1.95966	0.00197239	0.0173038	0.0144022	218	tags=47%, list=17%, signal=41%	Clo1313_1741/Clo1313_1788/Clo1313_2910/Clo1313_2958/Clo1313_1729/Clo1313_0188/Clo1313_1725/Clo1313_1110/Clo1313_2909/Clo1313_1731/Clo1313_1809/Clo1313_1440/Clo1313_0406/Clo1313_1410/Clo1313_1414/Clo1313_1929/Clo1313_1969/Clo1313_1411/Clo1313_0407/Clo1313_2195/Clo1313_2193/Clo1313_1816/Clo1313_0400/Clo1313_1412/Clo1313_1416/Clo1313_0868/Clo1313_2196/Clo1313_2194/Clo1313_0056
ctx02030	Bacterial chemotaxis	38	-0.725141	-2.22533	0.00197628	0.0173038	0.0144022	139	tags=61%, list=11%, signal=56%	Clo1313_2958/Clo1313_1729/Clo1313_1731/Clo1313_1440/Clo1313_0406/Clo1313_1410/Clo1313_1414/Clo1313_1929/Clo1313_1411/Clo1313_1828/Clo1313_1754/Clo1313_1742/Clo1313_0407/Clo1313_2195/Clo1313_2193/Clo1313_1743/Clo1313_1412/Clo1313_1416/Clo1313_0868/Clo1313_2196/Clo1313_1728/Clo1313_2194/Clo1313_0056
ctx03010	Ribosome	52	-0.561092	-1.84193	0.00198413	0.0173038	0.0144022	408	tags=56%, list=31%, signal=40%	Clo1313_0317/Clo1313_0450/Clo1313_0446/Clo1313_0309/Clo1313_0460/Clo1313_2849/Clo1313_0445/Clo1313_2072/Clo1313_0456/Clo1313_0462/Clo1313_0448/Clo1313_0471/Clo1313_0905/Clo1313_0310/Clo1313_0311/Clo1313_0455/Clo1313_0447/Clo1313_2074/Clo1313_0464/Clo1313_1034/Clo1313_2851/Clo1313_0459/Clo1313_0315/Clo1313_0449/Clo1313_1804/Clo1313_0458/Clo1313_0306/Clo1313_0470/Clo1313_1188
ctx02040	Flagellar assembly	15	-0.849756	-2.10927	0.00199601	0.0173038	0.0144022	200	tags=93%, list=15%, signal=80%	Clo1313_2910/Clo1313_1725/Clo1313_2909/Clo1313_1735/Clo1313_2915/Clo1313_1752/Clo1313_1746/Clo1313_1754/Clo1313_1742/Clo1313_1755/Clo1313_2891/Clo1313_1743/Clo1313_2916/Clo1313_0056
ctx00620	Pyruvate metabolism	24	-0.707944	-1.92801	0.00201207	0.0173038	0.0144022	6	tags=17%, list=0%, signal=17%	Clo1313_1717/Clo1313_1160/Clo1313_1185/Clo1313_1186
ctx00640	Propanoate metabolism	12	-0.800519	-1.88166	0.00384615	0.0275641	0.022942	56	tags=42%, list=4%, signal=40%	Clo1313_2898/Clo1313_1717/Clo1313_1160/Clo1313_1185/Clo1313_1186
