# Supplementary material for: Identification and characterization of proteins of unknown function (PUFs) in Clostridium thermocellum DSM 1313 strains as potential genetic engineering targets
Source: Biotechnol Biofuels. 2021 May 10;14:116. doi: 10.1186/s13068-021-01964-4 (PMC8112048; doi:10.1186/s13068-021-01964-4)
Supplement: Supplementary file 8 — Additional file 8. Summary of information for each PUF detected by LC–MS/MS. [file 13068_2021_1964_MOESM8_ESM.xlsx]

## Sheet: Additional_File_4
	eggNOG Annotation	PANNZER2 Annotation	InterProScan Annotation	InterProScan Pathway	BlastKOALA	EC Number	EC Function	GO_terms	Operon Proteins	Operon Functions	LogFold_Change_Early_Log	LogFold_Change_Mid_Log	LogFold_Change_Late_Log	Differentially_coexpressed	Cluster	hpt_Clust_GO_Biological_Process	hpt_Clust_GO_Molecular Function	LL1210_Clust_GO_Biological_Process	LL1210_Clust_GO_Molecular Function	Signal Peptide	Transmembrane Region	Structures	Coevolving	Gene_trees
WP_003511511.1	nan	NA	NA	NA		NA		NA	WP_003511511.1	hypothetical protein	NA	NA	NA	No	0;NA	GO:0010629;GO:0032269;GO:0009057;GO:0044283;GO:2000113;GO:0006221;GO:0006260;GO:1901137;GO:0006417;GO:0019692;GO:0009130;GO:0034655;GO:0008654;GO:0009262;GO:0031328;GO:0044265;GO:0006457;GO:0010557	GO:0004222;GO:0050661;GO:0022857	NA	NA	True	1	chondroitinase b(1);major cell-surface adhesin pac(1);penicillin-binding protein 4(1);maltoporin(1);surface protein adhesin(1);spap(1);agglutinin receptor(1)		Conserved_protein;Uncharacterized_protein_;Putative_secreted_protein;Uncharacterized_protein
WP_003511538.1	Domain of Unknown Function (DUF1540)	NA	Domain of unknown function DUF1540	NA		NA		NA	WP_003511538.1	hypothetical protein	NA	NA	NA	No	NA;NA	NA	NA	NA	NA	False	0	NA		NA
WP_003511548.1	von willebrand factor, type a	VWFA domain-containing protein(0.390775325491)	"Uncharacterised protein YfbK, N-terminal";"von Willebrand factor, type A";Protein of unknown function DUF3520;von Willebrand factor A-like domain superfamily	NA	yfbK; Ca-activated chloride channel homolog	NA		integral component of membrane;carbohydrate binding	WP_003511548.1;WP_003511547.1;WP_003511546.1	hypothetical protein;cof family hydrolase;HAD-superfamily hydrolase	NA	NA	NA	No	1;NA	GO:0006096;GO:0019318;GO:0032984	GO:0051536;GO:0016860;GO:0005198	NA	NA	False	1	chimera protein of integrin beta-3 and integrin alpha-l(6);protein transport protein sec24d(1);protein transport protein sec24b(1);protein transport protein sec24c(3);protein transport protein sec24a(3);von willebrand factor type a(1);vwa2(1);integrin beta-6(4);protein transport protein sec23a(8);60-kda ss-a/ro ribonucleoprotein(3);micronemal protein mic2(2);sec23p(1);ro sixty-related protein, rs…		Magnesium_chelatase_subunit_D_protein;Uncharacterized_protein_;von_Willebrand_factor_type_A;von_Willebrand_factor;von_Willebrand_factor_A;Magnesium_chelatase_subunit_D;Putative_outer_membrane_protein;von_willebrand_factor_type_a;Protein_containing_von_Willebrand_factor_;Uncharacterized_protein_containing_a_von_Willebrand_factor_type_A_;Outer_membrane_protein_YfbK;Uncharacterized_protein;von_Wille…
WP_003511583.1	Hydrid cluster protein-associated redox disulfide domain protein	Hybrid cluster protein-associated redox disulfide domain(0.735450934329)	Domain of unknown function DUF1858;"Conserved hypothetical protein CHP03980, redox-disulphide"	NA		NA		NA	WP_003511583.1	hypothetical protein	NA	NA	NA	No	7;NA	GO:0000154;GO:0043604;GO:0006281;GO:0006760;GO:0071702;GO:0034220	GO:1901681	NA	NA	False	0	a3dk08 protein(1);flavocytochrome c(3);uncharacterized protein(2);hypothetical protein bsu14040(2);fumarate reductase flavoprotein subunit(2);pyrroline-5-carboxylate reductase 1(8);flavocytochrome c3(3);flavocytochrome c fumarate reductase(2);transcriptional regulator, gntr family(3)		PF08984_domain_protein;Disulfide_oxidoreductase;Hydroxylamine_reductase;Uncharacterized_protein
WP_003511598.1	nan	Carbohydrate-binding CenC domain protein(0.51738998095)	Galactose-binding-like domain superfamily	NA		EC:3.2		integral component of membrane;hydrolase activity, acting on glycosyl bonds	WP_003511598.1	hypothetical protein	NA	NA	NA	No	8;1	GO:0000097;GO:0009069;GO:1901607	GO:0016765;GO:0030170	GO:1901137;GO:0034654;GO:0055086;GO:0022900;GO:0009082;GO:0071702;GO:0050793;GO:0043039	GO:0016740;GO:0016765	True	2	pesticidal crystal protein cry1ac(1);laminarinase 16a(1);glycoside hydrolase family 31 alpha-glucosidase(1);endo-1,4-beta-xylanase c(10);glycoside hydrolase family 9(1);endo-alpha-n-acetylgalactosaminidase(6);s-layer associated multidomain endoglucanase(9);arabinogalactan endo-1,4-beta-galactosidase(1);endo-alpha-galactosaminidase(1);xylanase(6);12-epi-hapalindole c/u synthase(3);hyaluronate lyas…		Glycosyl_transferase_family_protein;Predicted_integral_membrane_protein;Mannosyltransferase_related_to_Gpi18;Carbohydrate_binding_protein;Glycosyl_transferase_family_39;Secreted_glycosyl_hydrolase;tRNA;Uncharacterized_protein_;Glycosyl_hydrolase;Carbohydrate_binding_domain_protein;Glycosyl_transferase;Putative_integral_membrane_protein;Hypothetical_glycosyl_transferase;Glycosyltransferase;Glycosy…
WP_003511628.1	nan	NA	NA	NA		NA		NA	ADU73744.1;WP_003511628.1	hypothetical protein;hypothetical protein	NA	NA	NA	True	1;NA	GO:0006096;GO:0019318;GO:0032984	GO:0051536;GO:0016860;GO:0005198	NA	NA	False	0	30s ribosomal protein s18, chloroplastic(1);ribosomal protein s18(1);camp-dependent protein kinase regulatory subunit(2);regulator of sigma d(1);30s ribosomal protein s18(16)	hypothetical protein Clo1313_1554	Uncharacterized_protein
WP_003511642.1	glycosyltransferase	Glycosyltransferase(0.409189379028)	Six-hairpin glycosidase-like	NA		EC:3.2.1.113;EC:2		membrane;catalytic activity;transferase activity;mannosyl-oligosaccharide 1,2-alpha-mannosidase activity;calcium ion binding	WP_003511642.1;WP_003511639.1	hypothetical protein;group 1 glycosyl transferase	NA	NA	NA	No	NA;NA	NA	NA	NA	NA	False	0	NA	zf-TFIIB domain-containing protein	NA
WP_003511674.1	nan	Flavodoxin domain-containing protein(0.788557353539)	Flavoprotein-like superfamily;"Flavodoxin, conserved site"	NA		NA		integral component of membrane;electron transport chain;FMN binding;electron transfer activity	WP_003511674.1	hypothetical protein	NA	NA	NA	No	NA;0	NA	NA	GO:0009069;GO:0000097;GO:0009082	GO:0016765;GO:1901681;GO:0016829;GO:0032550	False	0	flavoprotein(4);anaerobic nitric oxide reductase flavorubredoxin(1);protein (cytochrome p450 bm-3)(1);uncharacterized protein pa3435(1);flavodoxin-like domain(3);putative diflavin flavoprotein a 3(1);flavodoxin-2(3);putative flavoprotein(1);flavodoxin 2(2);rubredoxin\:oxygen oxidoreductase(1);protein mioc(2);flavodoxin(29);apoflavodoxin(1)		Uncharacterized_protein_;Protoporphyrinogen_IX_oxidase;Flavodoxin_domain_protein;Flavodoxin_domain_containing_protein;Flavodoxin_;Uncharacterized_protein;Flavodoxin_domain;Flavodoxin
WP_003511787.1	conserved protein UCP033563	NA	Uncharacterised conserved protein UCP033563	NA		NA		NA	WP_003511787.1	hypothetical protein	-1.74748	-1.39424	NA	No	NA;NA	NA	NA	NA	NA	False	0	conserved hypothetical protein(1);prion protein(1);sbni protein(1);siderophore biosynthesis protein sbni(2);free serine kinase(5)		Uncharacterized_protein_;Uncharacterized_protein;PF06245_family_protein;Uncharacterized_protein_DUF1015;Uncharacterized_conserved_protein;Putative_conserved_protein_UCP033563;Uncharacterized_conserved_protein_UCP033563;Bifunctional_protein_FolD
WP_003511902.1	None	NA	NA	NA		NA		NA	WP_003511902.1	hypothetical protein	NA	NA	NA	No	NA;NA	NA	NA	NA	NA	False	1	cytochrome c oxidase subunit 6c(5);cytochrome c oxidase(1);probable m18-family aminopeptidase 1(1);immunoglobulin g-binding protein g precursor(1);bacterioferritin comigratory protein(8);cytochrome c oxidase polypeptide vic(1);antitoxin relb(2);complex iv cox6c(1);nedd8-activating enzyme e1 catalytic subunit(1);ubiquitin-activating enzyme e1c(1)		NA
WP_003511913.1	membrAne	DUF1538 domain-containing protein [Ruminiclostridium thermocellum](0.731248113929)	Protein of unknown function DUF1538	NA		NA		integral component of membrane	WP_003511913.1	hypothetical protein	NA	NA	NA	No	8;6	GO:0000097;GO:0009069;GO:1901607	GO:0016765;GO:0030170	GO:0000160;GO:0032506;GO:0019954;GO:0015980	GO:0016779;GO:0030554	False	14	stathmin-4(7);stathmin(1)		Protein_of_uncharacterized_function_;Membrane_family_protein;Membrane_protein;Putative_membrane_protein;PF07556_family_protein;Uncharacterized_protein_DUF1538;Uncharacterized_protein;Membrane_spanning_protein
WP_003511915.1	nan	Nitrogen regulatory protein P-II family(0.35714750218)	"Nitrogen regulatory PII-like, alpha/beta";"Nitrogen regulatory protein PII/ATP phosphoribosyltransferase, C-terminal"	NA		NA		enzyme regulator activity;regulation of catalytic activity;regulation of nitrogen utilization			NA	NA	NA	No	NA;NA	NA	NA	NA	NA	False	0	nitrogen regulatory protein p-ii(13);pii signal transduction protein(1);protein (nitrogen regulatory protein)(1);pii-like protein pz(2);pii protein(5);nitrogen regulatory protein p-ii (glnb-2)(6);nitrogen regulatory protein p-ii (glnb-3)(7);nitrogen regulatory protein pii(3);nitrogen regulatory protein p-ii (glnb-1)(1);nitrogen regulatory pii-like protein(3);hypothetical nitrogen regulatory pii-l…		Uncharacterized_protein_;Uncharacterized_protein
WP_003511963.1	nan	Superoxide dismutase Fe-Mn family protein(0.797203957815)	Protein of unknown function DUF2935	NA		EC:1.15.1.1		superoxide dismutase activity;oxidation-reduction process;removal of superoxide radicals	WP_003511963.1	hypothetical protein	NA	NA	NA	No	4;NA	GO:0006935;GO:0007165;GO:0042558;GO:0032787;GO:0046129	GO:0004888;GO:0016779;GO:0020037	NA	NA	False	0	nucleoporin nup58/nup45(1);peroxisome proliferator activated receptor gamma(3);uncharacterized protein(2);carboxymuconolactone decarboxylase family(1);nucleolar transcription factor 1(1);peroxisome proliferator-activated receptor alpha(8);nucleoporin p58/p45(2);peroxisome proliferator activated receptor delta(1);peroxisome proliferator-activated receptor gamma(5);conserved metalloprotein(4);perox…		Superoxide_dismutase_;Putative_superoxide_dismutase;Uncharacterized_protein_;DUF2935_family_protein;Superoxide_dismutase;PF11155_domain_protein;Uncharacterized_protein;Phosphohydrolase;Domain_of_uncharacterized_function_
WP_003511984.1	gtp-binding protein	Sugar fermentation stimulation protein(0.678254970574)	Glycoside hydrolase superfamily;Putative glycosyl hydrolase domain DUF4015	NA		NA		integral component of membrane	WP_003511984.1	hypothetical protein	NA	NA	NA	True	0;0	GO:0010629;GO:0032269;GO:0009057;GO:0044283;GO:2000113;GO:0006221;GO:0006260;GO:1901137;GO:0006417;GO:0019692;GO:0009130;GO:0034655;GO:0008654;GO:0009262;GO:0031328;GO:0044265;GO:0006457;GO:0010557	GO:0004222;GO:0050661;GO:0022857	GO:0009069;GO:0000097;GO:0009082	GO:0016765;GO:1901681;GO:0016829;GO:0032550	True	1	endo-beta-n-acetylglucosaminidase h(2);glycosyl hydrolase, family 18(1);beta-galactosidase(10);mannan endo-1,4-beta-mannosidase. glycosyl hydrolase family 5(1);endo-1,4-beta-mannanase(1);cwp19(1);glycogen operon protein glgx(1);putative sporulation-specific glycosylase ydhd(1);gh5 endo-beta-1,4-mannanase(1);chitinase 60(4);endo-beta-mannanase(1);putative hemin storage protein(1);inositol cataboli…		Sugar_fermentation_stimulation_protein;Uncharacterized_protein_;Putative_glycosyl_hydrolase_domain_protein;Putative_glycosyl_hydrolase_domain_DUF4015;Putative_membrane_protein;Predicted_glycoside_hydrolase;Glycoside_hydrolase;Uncharacterized_conserved_protein;Uncharacterized_protein_conserved_in_bacteria;Putative_glycoside_hydrolase;Sugar_fermentation_stimulation_family_protein;Uncharacterized_pr…
WP_003512012.1	domain protein	SEC-C domain-containing protein (Fragment)(0.596751157697)	SEC-C motif	NA		NA		protein import;membrane;protein targeting;DNA binding;ATP binding	WP_003512012.1	SEC-C motif domain-containing protein	NA	NA	-3.34161	No	NA;NA	NA	NA	NA	NA	False	0	uncharacterized protein(1);transcription regulator rpir family(1);putative hth-type transcriptional regulator ybbh(1);transcriptional regulator(1)		Uncharacterized_conserved_protein_YecA;Fragment_of_SECA;Uncharacterized_protein_;Protein_export_cytoplasm_protein_SecA_ATPase_RNA_helicase;Preprotein_translocase_subunit_SecA_;Protein_export_cytoplasm_protein_SecA_ATPase_RNA_helicase_;Uncharacterized_protein_conserved_in_bacteria;Uncharacterized_protein;Pantothenate_kinase;Preprotein_translocase_SecA_subunit;Protein_translocase_subunit_secA;Prepr…
WP_003512015.1	(rubredoxin-type Fe(Cys)4 protein)	Rubredoxin(0.634016518001)	Rubredoxin-like domain	NA		EC:1.12.7		iron-sulfur cluster binding;oxidoreductase activity, acting on hydrogen as donor, iron-sulfur protein as acceptor;FMN binding;iron ion binding;oxidation-reduction process	WP_003512015.1	rubredoxin-type Fe(Cys)4 protein	NA	NA	-1.87101	No	5;7	GO:0046677;GO:0046390;GO:0018106;GO:0006810;GO:0055114;GO:0006928;GO:0071555;GO:0023014;GO:0006935;GO:0044248;GO:0006974	GO:0051539;GO:0097159;GO:1901363;GO:0008144;GO:0000155;GO:0046872;GO:0036094;GO:0051536;GO:0016616;GO:1901681	GO:0006526	NA	False	0	rubredoxin 2(2);anaerobic nitric oxide reductase flavorubredoxin(1);rubredoxin(33);rubrerythrin(7);sugar transporter(1);mutt/nudix family protein(2);protein (rubredoxin)(2);dna protection during starvation protein(1);hypothetical protein(1)		Rubredoxin_;Iron_hydrogenase;Rubrerythrin;Fumarate_reductase;Na;Rubrerythrin_family_protein;Flavin_reductase;Rbr3B;Hydrogenase;NADH_peroxidase;Putative_rubredoxin;Related_to_rubrerythrin;Rubredoxin;Uncharacterized_protein;Reverse_rubrerythrin;Reverse_rubrerythrin_
WP_003512035.1	nan	NA	NA	NA		NA		NA	WP_003512035.1	hypothetical protein	NA	NA	1.39642	No	6;0	GO:0034030;GO:0034033;GO:0009108;GO:0044248;GO:0015986;GO:0044282;GO:0031167;GO:0009084;GO:0006767;GO:0022900;GO:0043603;GO:1901565;GO:0006090;GO:0001510;GO:0051704;GO:0009152;GO:0043604	GO:0003700;GO:0016903;GO:0008649;GO:0046933;GO:0003924;GO:0005515	GO:0009069;GO:0000097;GO:0009082	GO:0016765;GO:1901681;GO:0016829;GO:0032550	False	1	fibrinogen alpha chain(1);apolipophorin-iii(1);snap-25 c-terminal snare motif(1);bacillus ps3 atp synthase subunit b(4);atp synthase subunit b', chloroplastic(2);synaptosomal-associated protein 29(1);syntaxin-6(1);hemagglutinin-esterase(1);atp synthase subunit b, chloroplastic(2);cg6831-pa (talin)(1);protein (snap-25b)(3);sherp(2);chimera protein of high affinity copper uptake protein 1 and solub…	hypothetical protein Clo1313_1554	Lipoprotein;Putative_lipoprotein;Uncharacterized_protein_YoxC;Uncharacterized_protein
WP_003512036.1	conserved domain protein	Probable zinc-ribbon domain-containing protein(0.429645196602)	Probable zinc-binding domain	NA		NA		NA	WP_003512036.1	hypothetical protein	NA	NA	NA	No	3;NA	GO:0043650;GO:0019359;GO:0040007;GO:0009117;GO:0015980;GO:0051701;GO:0009067;GO:0006081;GO:0043094;GO:0009073;GO:0033692;GO:0043648;GO:0043436;GO:0006073;GO:1901135;GO:0051260;GO:0016311	GO:0016791	NA	NA	False	0	adr1(1);tim15(1);zinc finger protein eos(1);kiaa1045 protein(1);33 kda chaperonin(1);tnf receptor-associated factor 6(1);probable lysine biosynthesis protein(2);e3 sumo-protein ligase nse2(1);dna-directed rna polymerase subunit p(1);zinc finger protein 217(2);cell division control protein 21(7);tax1-binding protein 1(1);dna-directed rna polymerases i, ii, and iii 7.7 kda polypeptide(1);zinc finge…		Predicted_ATPase;Cytochrome_c551;Zinc_finger_domain;Nucleoside_diphosphate_kinase;Uncharacterized_protein;Putative_zinc_ribbon_protein;Zinc_finger_domain_protein;Cytochrome_C551
WP_003512055.1	nan	NA	NA	NA		NA		NA	WP_003512055.1	hypothetical protein	NA	NA	NA	No	4;8	GO:0006935;GO:0007165;GO:0042558;GO:0032787;GO:0046129	GO:0004888;GO:0016779;GO:0020037	GO:0019692;GO:0009262;GO:0006730;GO:0042558;GO:0009166;GO:0016052;GO:0009082;GO:0009218;GO:0046131;GO:0009206;GO:0065009	GO:0030246;GO:0016810;GO:0005215;GO:0016830	False	0	putative integrase(8);putative periplasmic protein(4);ribonucleoside-diphosphate reductase large subunit(6);or446(1);50s ribosomal protein l18(1)	hypothetical protein Clo1313_1554	Uncharacterized_protein_;Uncharacterized_protein
WP_003512095.1	nan	NA	NA	NA		NA		NA	WP_003512097.1;WP_003512095.1	iron-containing alcohol dehydrogenase;hypothetical protein	NA	NA	NA	No	NA;8	NA	NA	GO:0019692;GO:0009262;GO:0006730;GO:0042558;GO:0009166;GO:0016052;GO:0009082;GO:0009218;GO:0046131;GO:0009206;GO:0065009	GO:0030246;GO:0016810;GO:0005215;GO:0016830	False	2	ct398(2);nicotinamide riboside transporter pnuc(1);adp-ribosylation factor binding protein gga1(4);geminin(2);colicin a(2);hp0958(1)	zf-TFIIB domain-containing protein	Uncharacterized_protein_;Uncharacterized_protein
WP_003512101.1	Secondary thiamine-phosphate synthase enzyme	UPF0047 protein Bsu YugU(0.509540195642)	YjbQ-like superfamily;Uncharacterised protein family UPF0047	NA		NA		NA	WP_003512101.1	hypothetical protein	NA	NA	4.7367	True	1;0	GO:0006096;GO:0019318;GO:0032984	GO:0051536;GO:0016860;GO:0005198	GO:0009069;GO:0000097;GO:0009082	GO:0016765;GO:1901681;GO:0016829;GO:0032550	False	0	hypothetical protein sso2532(2);uncharacterized conserved protein yjbq/upf0047 family, ortholog yugu b.subtilis(2);conserved hypothetical protein tt1486(2);malate synthase g(5);clostridium acetobutylicum q97kl0(4);hypothetical protein (st2072)(2);aq_2013 protein(2);probable malate synthase g(3);hypothetical protein(6)		Automatic_annotation;YugU;Uncharacterized_protein_;YjbQ_family_protein;Uncharacterized_UPF0047_protein_yugU;Uncharacterized_conserved_protein;Conserved_uncharacterized_protein;Uncharacterized_protein;UPF0047_protein_Bsu_YugU;Protein_belonging_to_Uncharacterized_protein_family_UPF0047;Uncharacterized_protein_family_UPF0047
WP_003512194.1	secreted protein	Lipoprotein YerB(0.471128104426)	"Protein of unknown function DUF3048, C-terminal domain";"Protein of unknown function DUF3048, N-terminal";YerB-like superfamily	NA		NA		integral component of membrane;membrane;cell part;cell;cellular_component;cell periphery;plasma membrane	WP_003512194.1	hypothetical protein	NA	NA	NA	True	7;0	GO:0000154;GO:0043604;GO:0006281;GO:0006760;GO:0071702;GO:0034220	GO:1901681	GO:0009069;GO:0000097;GO:0009082	GO:0016765;GO:1901681;GO:0016829;GO:0032550	True	0	major autolysin(2);repressor protein ci, maltose-binding periplasmic protein(1);putative peptidoglycan bound protein (lpxtg motif)(1);glucan-binding protein c, gbpc(1);yerb protein(2);decaheme cytochrome c mtrf(1)		DUF3048_family_protein;Uncharacterized_protein_;Putative_lipoprotein_YerB;Lipoprotein_YerB;Putative_lipoprotein_yerB;Putative_secreted_protein;Putative_lipoprotein;Uncharacterized_protein;Lipoprotein_yerB
WP_003512197.1	Radical SAM-linked protein	Radical SAM-linked protein(0.484936560273)	Domain of unknown function DUF2344	NA		NA		NA	WP_003518046.1;WP_003512197.1;WP_003518034.1	ribonuclease, Rne/Rng family;hypothetical protein;radical SAM protein	NA	NA	NA	No	1;0	GO:0006096;GO:0019318;GO:0032984	GO:0051536;GO:0016860;GO:0005198	GO:0009069;GO:0000097;GO:0009082	GO:0016765;GO:1901681;GO:0016829;GO:0032550	False	0	chix(1);trna pseudouridine synthase a, mitochondrial(5);elongation factor 1-beta(3);trna pseudouridine synthase a(5);lin2157 protein(1);pseudouridine synthase i(1);l-alanyl-d-glutamate peptidase(1);translation elongation factor 1beta(1)		Uncharacterized_protein;Uncharacterized_protein_conserved_in_bacteria;Uncharacterized_protein_;TWA4_scaffold00001;Radical_SAM_domain_protein;Putative_radical_SAM_domain_protein;Radical_sam_protein;Radical_SAM_protein
WP_003512220.1	nan	NA	Protein of unknown function DUF4364	NA		NA		NA	WP_003512220.1	hypothetical protein	NA	NA	NA	No	NA;11	NA	NA	GO:0006508;GO:0006760;GO:0032508;GO:0032259;GO:0008152;GO:0010467	GO:0003678;GO:0016884	False	0	regulatory protein marr(1);conserved hypothetical protein tm0937(1);iclr transcription factor homolog(4);marr family transcriptional regulator(4);conserved hypothetical protein(2);uncharacterized hth-type transcriptional regulator sar2349(2);probable transcriptional regulatory protein, rv1404(4);hcar protein(2);transcriptional regulator(2);146aa long hypothetical transcriptional regulator(2);tran…		DUF4364_family_protein;Conserved_protein;Uncharacterized_protein;Uncharacterized_protein_DUF4364;No_significant_homology
WP_003512244.1	nan	NA	NA	NA		NA		NA	WP_003512244.1	hypothetical protein	1.37482	1.2238	1.778	No	10;NA	GO:0006310;GO:0006464	GO:0140097;GO:0016616;GO:0051287;GO:0008408;GO:0015405;GO:0046872	NA	NA	False	0	vacuolar protein sorting-associated protein 28(1);cobalt-containing nitrile hydratase subunit beta(1);histone h2b 1.1(3);co-type nitrile hydratase beta subunit(4);designed helical repeat protein(1);histone h2b type 1-a(2);nitrile hydratase beta subunit(4);putative uncharacterized protein(2);vps28-prov protein(2);histone h2b(2);structural maintenance of chromosomes protein 5(1)		Uncharacterized_protein
WP_003512259.1	DNA integration recombination invertion protein	Epoxyqueuosine reductase QueH(0.701839278267)	Rossmann-like alpha/beta/alpha sandwich fold;Epoxyqueuosine reductase QueH	MetaCyc: PWY-6700	queH; epoxyqueuosine reductase [EC:1.17.99.6]	EC:1.17.99.6;EC:2.7.8.13;EC:3		hydrolase activity;epoxyqueuosine reductase activity;tRNA processing;4 iron, 4 sulfur cluster binding;integral component of membrane;queuosine biosynthetic process;metal ion binding;phospho-N-acetylmuramoyl-pentapeptide-transferase activity;oxidation-reduction process	WP_003512259.1;WP_003512257.1;WP_003512254.1;WP_003512252.1	hypothetical protein;Holliday junction DNA helicase RuvB;Holliday junction DNA helicase RuvA;crossover junction endodeoxyribonuclease RuvC	NA	NA	NA	True	1;NA	GO:0006096;GO:0019318;GO:0032984	GO:0051536;GO:0016860;GO:0005198	NA	NA	False	0	d-psicose 3-epimerase(1);xylose isomerase domain protein tim barrel(3);endonuclease iv(2);probable trna sulfurtransferase(4);d-erythrulose 4-phosphate dehydrogenase(2);putative dna-binding protein(1);argininosuccinate synthase(7);probable thiamine biosynthesis protein thii(1);sugar isomerase(1);xylose isomerase(3);argininosuccinate synthetase(3);putative uncharacterized protein tthb071(1);queuosi…		Uncharacterized_protein_;FIG053235;Epoxyqueuosine_reductase_QueH;Uncharacterized_BCR;Diacylglucosamine_hydrolase_like;Uncharacterized_protein
WP_003512291.1	nan	DNA helicase(0.521694688166)	P-loop containing nucleoside triphosphate hydrolase	NA		NA		DNA-dependent ATPase activity;DNA duplex unwinding;catalytic activity, acting on DNA;helicase activity;DNA binding;ATP binding	WP_003512293.1;WP_003518077.1;WP_003512291.1	hypothetical protein;UvrD/REP helicase;hypothetical protein	NA	NA	NA	No	5;9	GO:0046677;GO:0046390;GO:0018106;GO:0006810;GO:0055114;GO:0006928;GO:0071555;GO:0023014;GO:0006935;GO:0044248;GO:0006974	GO:0051539;GO:0097159;GO:1901363;GO:0008144;GO:0000155;GO:0046872;GO:0036094;GO:0051536;GO:0016616;GO:1901681	GO:0010556;GO:0051171;GO:2000112	GO:0140097;GO:0016835;GO:0046872;GO:0004673	False	0	atp-dependent helicase/nuclease subunit a(4);protein (helicase pcra)(2);pre-mrna-splicing factor cwf11(1);regulator of nonsense transcripts 1(2);dna-binding protein smubp-2(3);atp-dependent dna helicase dda(2);l-arabinose-binding protein(1);ruvb-like 2(1);exodeoxyribonuclease v gamma chain(1);pcra(1);exodeoxyribonuclease v beta chain(2);atp-dependent helicase/deoxyribonuclease subunit b(2);rvb1(1…	hypothetical protein Clo1313_1554	DNA_helicase;Membrane_protein;Uncharacterized_protein_;Recombinase_family_protein;Superfamily_I_DNA_or_RNA_helicase;Cyanobacterial_membrane_protein;Uncharacterized_protein;Hypothetical_cyanobacterial_membrane_protein;Putative_cyanobacterial_membrane_protein
WP_003512303.1	None	NA	NA	NA		NA		NA	WP_003512303.1	hypothetical protein	NA	NA	NA	No	NA;NA	NA	NA	NA	NA	False	1	NA		NA
WP_003512309.1	integral membrane protein	NA	Protein of unknown function DUF975	NA		NA		NA	WP_003512309.1	hypothetical protein	2.26661	2.55684	2.5929	True	1;NA	GO:0006096;GO:0019318;GO:0032984	GO:0051536;GO:0016860;GO:0005198	NA	NA	False	4	beta-1 adrenergic receptor(3);beta1 adrenergic receptor(1);thioredoxin 1,beta-1 adrenergic receptor(2)		Predicted_integral_membrane_protein;Membrane_protein;Putative_membrane_protein;DUF975_family_protein;DUF975_family_protein_;PF06161_domain_protein;Putative_integral_membrane_protein;Uncharacterized_protein_;Predicted_membrane_protein;Uncharacterized_protein;Uncharacterized_membrane_protein;Uncharacterized_protein_DUF975;Integral_membrane_protein
WP_003512325.1	None	NA	NA	NA		NA		NA	WP_003512326.1;WP_003512325.1;ADU75055.1	hypothetical protein;hypothetical protein;hypothetical protein	NA	NA	NA	No	NA;NA	NA	NA	NA	NA	False	0	substrate-binding region of abc-type glycine betaine transport system(1);within the bgcn gene intron protein(1);spike glycoprotein(1);actin-binding lim protein homologue(1);multidrug-efflux transporter 1 regulator bmrr(2);avtr(3)		NA
WP_003512336.1	Cytosolic protein	ADP-ribosylation/Crystallin J1(0.389436827628)	ADP-ribosylation/Crystallin J1;ADP-ribosylation/Crystallin J1 superfamily	NA		NA		NA	WP_003519003.1;WP_003519002.1;WP_003512336.1	UvrD/REP helicase;SMC domain-containing protein;ADP-ribosylation/Crystallin J1	NA	1.69044	1.5222	No	NA;NA	NA	NA	NA	NA	False	0	dinitrogenase reductase activacting glicohydrolase(1);dinitrogenase reductase activating glucohydrolase(2);adp-ribosyl-(dinitrogen reductase) hydrolase(2);adp-ribosylglycohydrolase(1);uncharacterized protein(1);adp-ribosylhydrolase 3(1);poly(adp-ribose) glycohydrolase arh3(7);adp-ribosylhydrolase like 2(2);hypothetical protein mj1187(2);double-stranded rna-binding protein(1);[protein adp-ribosyla…		Putative_Cytosolic_Protein;Contig_25;Lmo0067_protein;Uncharacterized_protein_;Putative_hydrolase;Crystallin;Poly;Predicted_hydrolase;Putative_ribosylglycohydrolase;Probable_ribosylglycohydrolase;Adprhl2_protein;Uncharacterized_protein;ADPRHL1_isoform_2;Whole_genome_shotgun_sequence;Hypothetical_Cytosolic_Protein;Putative_;Predicted_protein
WP_003512340.1	None	NA	NA	NA		NA		NA	WP_003512340.1	hypothetical protein	NA	NA	NA	No	8;NA	GO:0000097;GO:0009069;GO:1901607	GO:0016765;GO:0030170	NA	NA	False	1	accessory sec system protein asp3(2);gifsy-1 prophage protein(1);copc(1);cation-transporting atpase, e1-e2 family protein(1);c-terminal peptide of integrin beta-2,filamin-a ig21 domain(1);class 1 collagenase(4);filamin-c(4);cupa(1);uncharacterized protein(1);collagenase(5);dextranase(1);plig(1);putative member of duf3244 protein family(1);filamin-a(6);filamin c(1);filamin a(2);inhibitor of g-type…		Putative_membrane_protein;Putative_lipoprotein;Uncharacterized_protein
WP_003512342.1	nan	DNA-binding protein(0.242537148631)	NA	NA		NA		DNA binding	WP_003512342.1	hypothetical protein	NA	NA	NA	No	NA;NA	NA	NA	NA	NA	False	0	NA	hypothetical protein Clo1313_1554	NA
WP_003512352.1	nan	Antilisterial bacteriocin subtilosin biosynthesis protein AlbA(0.390878041355)	NA	NA		NA		iron-sulfur cluster binding;integral component of membrane;catalytic activity	WP_003512354.1;WP_003512352.1;WP_003512350.1;WP_003519008.1	N-acetyltransferase GCN5;hypothetical protein;radical SAM protein;hypothetical protein	NA	1.0435	NA	True	5;NA	GO:0046677;GO:0046390;GO:0018106;GO:0006810;GO:0055114;GO:0006928;GO:0071555;GO:0023014;GO:0006935;GO:0044248;GO:0006974	GO:0051539;GO:0097159;GO:1901363;GO:0008144;GO:0000155;GO:0046872;GO:0036094;GO:0051536;GO:0016616;GO:1901681	NA	NA	False	4	cnto7309 heavy chain(1);t-cell receptor alpha chain v region phds58(2);ani2.3 tcr a chain(1);gtpase-activating protein znf289(1);mab 4-5 heavy chain(1);t-cell receptor alpha chain v(1);hepatitis a virus cellular receptor 1(2)	zf-TFIIB domain-containing protein;YcxB family protein	Antilisterial_bacteriocin_subtilosin_biosynthesis_protein_AlbA;Uncharacterized_protein;Uncharacterized_protein_
WP_003512369.1	nan	Cell division protein FtsZ(0.443882045779)	Protein of unknown function DUF4956	NA		NA		integral component of membrane;cell division	WP_003512369.1;WP_003512368.1	hypothetical protein;VTC domain-containing protein	NA	NA	NA	No	NA;NA	NA	NA	NA	NA	False	3	d-3-phosphoglycerate dehydrogenase (phosphoglycerate dehydrogenase)(2);acetolactate synthase, small subunit(1);gtp pyrophosphokinase(9);hypothetical protein af1403(3);gtp pyrophosphokinase,gtp pyrophosphokinase,gtp pyrophosphokinase(1);probable acetolactate synthase isozyme iii (small subunit)(3);hypothetical protein hp_0495(1);glycine cleavage system transcriptional repressor, putative(2);homose…		NA
WP_003512370.1	Conserved Protein	NA	Acyl-CoA N-acyltransferase;Uncharacterised conserved protein UCP018688;"Phosphatidylglycerol lysyltransferase, C-terminal"	NA	uncharacterized protein	NA		NA	WP_003512370.1	hypothetical protein	NA	NA	NA	No	5;NA	GO:0046677;GO:0046390;GO:0018106;GO:0006810;GO:0055114;GO:0006928;GO:0071555;GO:0023014;GO:0006935;GO:0044248;GO:0006974	GO:0051539;GO:0097159;GO:1901363;GO:0008144;GO:0000155;GO:0046872;GO:0036094;GO:0051536;GO:0016616;GO:1901681	NA	NA	False	0	protein regulated by acid ph(1);aac3-i(4);adhesion exoprotein(1);conserved hypothetical protein(4);acetyltransferase sacol1063(1);n-acetyltransferase, pseh(1);lysyl-trna-dependent l-ysyl-phosphatidylgycerol synthase(2);acetyltransferase, gnat family(1);alanyl-trna-dependent l-alanyl- phophatidylglycerol synthase(1)		Uncharacterized_protein_;Uncharacterized_conserved_protein_UCP018688;Uncharacterized_conserved_protein;PF09924_protein;PF09924_family_protein;Uncharacterized_protein;Lysylphosphatidylglycerol_synthetase;Conserved_protein;Acetyltransferase
WP_003512384.1	nan	NA	NA	NA		NA		NA	WP_003512389.1;WP_003512387.1;WP_003512386.1;WP_003512384.1;WP_003512382.1	hypothetical protein;hypothetical protein;ATPase;hypothetical protein;transglutaminase domain-containing protein	NA	NA	NA	No	0;NA	GO:0010629;GO:0032269;GO:0009057;GO:0044283;GO:2000113;GO:0006221;GO:0006260;GO:1901137;GO:0006417;GO:0019692;GO:0009130;GO:0034655;GO:0008654;GO:0009262;GO:0031328;GO:0044265;GO:0006457;GO:0010557	GO:0004222;GO:0050661;GO:0022857	NA	NA	False	7	nadh dehydrogenase [ubiquinone] flavoprotein 1, mitochondrial(5);sec61 alpha subunit(1);protein transport protein sec61 subunit alpha isoform 1(7);mitochondrial complex i, 51 kda subunit(1)	hypothetical protein Clo1313_1554	Uncharacterized_protein
WP_003512498.1	nan	NA	Domain of unknown function DUF4234	NA		NA		NA	WP_003512498.1	hypothetical protein	NA	NA	NA	No	NA;NA	NA	NA	NA	NA	False	3	sodium,calcium exchanger(1);sodium/calcium exchanger(1);uncharacterized membrane protein mj0091(5)		NA
WP_003512516.1	PA14	Anti-sigma-I factor RsgI3(0.78839160406)	PA14 domain;PA14/GLEYA domain;"Anti-sigma factor RsgI, N-terminal"	NA		NA		integral component of membrane;plasma membrane	WP_003512516.1;WP_003512514.1	PA14 domain-containing protein;RNA polymerase sigma-I factor	NA	NA	NA	No	NA;NA	NA	NA	NA	NA	False	1	beta-glucosidase(1);c2 toxin component-ii(2);anthrax protective antigen(4);alpha-xylosidase bogh31a(2);flocculation protein flo5(1);beta-glucosidase i(2);complement c1q subcomponent subunit a,complement c1q subcomponent subunit c,complement c1q subcomponent subunit b(1);adiponectin(2);flocculin(2);protective antigen(28);cerebellin-1,cerebellin-1,cerebellin-1,glutamate receptor ionotropic, delta-2…		Endopolygalacturonase;MSHA_biogenesis_protein_MshQ;Putative_baseplate_assembly_protein;PA14;Uncharacterized_protein;Ricin_B_lectin;Glycosyl_hydrolases_family_39;PA14_domain_containing_protein;Protective_antigen;Glycosyl_hydrolase_family_26;Putative_carbohydrate_binding_protein;Glycosyl_hydrolase_family_98_putative_carbohydrate_binding_module;Peptidase_S8_and_S53_subtilisin_kexin_sedolisin;Cytochr…
WP_003512518.1	None	NA	NA	NA		NA		NA	WP_003512518.1	hypothetical protein	NA	NA	NA	No	NA;NA	NA	NA	NA	NA	False	2	NA		NA
WP_003512523.1	Tetratricopeptide repeat	Cytochrome c biogenesis factor(0.360702367165)	Tetratricopeptide-like helical domain superfamily;Tetratricopeptide repeat;Tetratricopeptide repeat-containing domain	NA		NA		protein binding	WP_003512523.1	hypothetical protein	NA	NA	NA	True	0;NA	GO:0010629;GO:0032269;GO:0009057;GO:0044283;GO:2000113;GO:0006221;GO:0006260;GO:1901137;GO:0006417;GO:0019692;GO:0009130;GO:0034655;GO:0008654;GO:0009262;GO:0031328;GO:0044265;GO:0006457;GO:0010557	GO:0004222;GO:0050661;GO:0022857	NA	NA	False	0	tetratricopeptide repeat protein 5(2);ctr9,rna polymerase-associated protein ctr9 homolog,rna polymerase-associated protein ctr9 homolog(1);peroxisome targeting signal 1 receptor(1);tpr repeat-containing protein(1);ctr9 protein(1);cellulose synthase subunit c(5);transcription factor tau 131 kda subunit(1);pentatricopeptide repeat protein dppr-u10(1);peroxisomal targeting signal 1 receptor(2);udp-…		Tetratricopeptide_repeat_protein;Cytochrome_c_biogenesis_factor;Uncharacterized_protein_;Uncharacterized_protein;TPR_repeat_protein;Tetratricopeptide_TPR_2_repeat_protein
WP_003512569.1	Domain of unknown function (DUF1848)	DUF1848 domain-containing protein [Ruminiclostridium thermocellum](0.805862320988)	RGS domain superfamily;Protein of unknown function DUF1848;"RGS, subdomain 1"	NA		NA		NA	WP_003512569.1	hypothetical protein	NA	NA	NA	No	NA;NA	NA	NA	NA	NA	False	0	yop proteins translocation protein(1);mannonate dehydratase(3);putative dna-binding protein(1);hypothetical protein vc1899(1);spore photoproduct lyase(16)	magnesium transporter;MULTISPECIES: hypothetical protein	NA
WP_003512574.1	Drtgg domain protein	DRTGG domain-containing protein(0.793757964578)	"HPr(Ser) kinase/phosphorylase-like, N-terminal domain superfamily";DRTGG	KEGG: 00430+2.3.1.8|KEGG: 00620+2.3.1.8|KEGG: 00640+2.3.1.8|KEGG: 00680+2.3.1.8|KEGG: 00720+2.3.1.8|MetaCyc: PWY-1281|MetaCyc: PWY-5482|MetaCyc: PWY-5485|MetaCyc: PWY-5497|MetaCyc: PWY-6637		NA		metal ion binding	WP_003512578.1;WP_003512577.1;WP_003512576.1;WP_003519092.1;WP_003512574.1	PHP domain-containing protein;DRTGG domain-containing protein;Fe-S cluster domain-containing protein;anti-sigma regulatory factor;hypothetical protein	NA	NA	NA	No	0;6	GO:0010629;GO:0032269;GO:0009057;GO:0044283;GO:2000113;GO:0006221;GO:0006260;GO:1901137;GO:0006417;GO:0019692;GO:0009130;GO:0034655;GO:0008654;GO:0009262;GO:0031328;GO:0044265;GO:0006457;GO:0010557	GO:0004222;GO:0050661;GO:0022857	GO:0000160;GO:0032506;GO:0019954;GO:0015980	GO:0016779;GO:0030554	False	0	dihydropteroate synthase(1);upf0135 protein mj0927(1);threonine synthase(2);yop proteins translocation protein(1);probable manganase-dependent inorganic pyrophosphatase(3);succinyl-coa synthetase alpha chain(1);hypothetical protein af_1212(1);hpr kinase/phosphatase(2);conserved hypothetical protein ta0289(2);sugar-binding transcriptional regulator, laci family(1);cbs-cp12(2);succinyl-coa ligase […		Drtgg;Drtgg_domain_protein;Transcriptional_regulator;DRTGG_domain_protein;DRTGG_domain;Uncharacterized_protein_;Putative_transcriptional_regulator_containing_CBS_domains;Uncharacterized_protein;Putative_DRTGG_domain_protein;FIG168740
WP_003512590.1	nan	NA	NA	NA		NA		NA	WP_003512590.1	hypothetical protein	NA	NA	NA	No	8;1	GO:0000097;GO:0009069;GO:1901607	GO:0016765;GO:0030170	GO:1901137;GO:0034654;GO:0055086;GO:0022900;GO:0009082;GO:0071702;GO:0050793;GO:0043039	GO:0016740;GO:0016765	False	2	atp-driven flippase pglk(2);protein glycosylation k(1);uncharacterized abc transporter atp-binding protein tm_0288(1);wlab protein(5);atp-binding cassette sub-family b member 8, mitochondrial(1)	alpha-L-arabinofuranosidase	Uncharacterized_protein_;Putative_membrane_protein;Uncharacterized_protein
WP_003512610.1	Inherit from COG: coA-substrate-specific enzyme activase	CoA protein activase(0.792976146251)	NA	NA		NA		NA	WP_003512615.1;WP_003512612.1;WP_003512610.1;WP_003512608.1	hypothetical protein;CoA-substrate-specific enzyme activase;hypothetical protein;hypothetical protein	NA	NA	NA	No	NA;NA	NA	NA	NA	NA	False	0	2-keto-3-deoxygluconate/2-keto-3-deoxy-6-phospho gluconate aldolase(1);glutaredoxin-c5, chloroplastic(3);glutaredoxin-1(2);2-keto-3-deoxy gluconate aldolase(1);light-independent protochlorophyllide reductase subunit n(1);methyl-viologen reducing hydrogenase subunit d(1);alpha subunit 2-hydroxyisocaproyl-coa dehydratase(2);peptide n-methyltransferase(6);nitrogenase molybdenum-iron protein alpha ch…	nickel pincer cofactor biosynthesis protein LarB;TIM barrel protein	CoA_protein_activase;CoA_enzyme_activase;Uncharacterized_protein_conserved_in_bacteria;Uncharacterized;Activator_of_;Uncharacterized_conserved_protein;Uncharacterized_protein;Conserved_protein;CoA_enzyme_activase_uncharacterized_domain_protein
WP_003512623.1	Phosphorylase is an important allosteric enzyme in carbohydrate metabolism. Enzymes from different sources differ in their regulatory mechanisms and in their natural substrates. However, all known phosphorylases share catalytic and structural properties (By similarity)	Glycogen phosphorylase GlgP(0.74221403963)	"Glycosyl transferase, family 35";Alpha-glucan phosphorylase;"Glycogen phosphorylase, domain of unknown function DUF3417"	KEGG: 00500+2.4.1.1|MetaCyc: PWY-5941|MetaCyc: PWY-6731|MetaCyc: PWY-6737|MetaCyc: PWY-7238|Reactome: R-HSA-70221;KEGG: 00500+2.4.1.1|MetaCyc: PWY-5941|MetaCyc: PWY-6731|MetaCyc: PWY-6737|MetaCyc: PWY-7238	PYG; glycogen phosphorylase [EC:2.4.1.1]	EC:2.4.1.1;EC:2.4.1.11		glycogen (starch) synthase activity;carbohydrate metabolic process;phosphorylase activity;linear malto-oligosaccharide phosphorylase activity;energy reserve metabolic process;pyridoxal phosphate binding;cellular macromolecule biosynthetic process;glycogen phosphorylase activity;SHG alpha-glucan phosphorylase activity	WP_003512623.1	alpha-glucan phosphorylase	-1.21892	NA	-1.02844	No	NA;6	NA	NA	GO:0000160;GO:0032506;GO:0019954;GO:0015980	GO:0016779;GO:0030554	False	0	glycogen synthase 1(2);starch synthase i(1);e.coli maltodextrin phosphorylase(1);glycogen synthase(4);maltodextrin phosphorylase(4);yeast glycogen phosphorylase(1);glycogen phosphorylase b(6);glycogen phosphorylase, muscle form(1);alpha-glucan phosphorylase 2,4-glucan phosphorylase(2);protein (glycogen phosphorylase b)(1);probable starch synthase 4, chloroplastic/amyloplastic(1);glycogen phosphor…	HAMP domain-containing protein;HAMP domain-containing protein;methyl-accepting chemotaxis protein;methyl-accepting chemotaxis protein;2-hydroxyglutaryl-CoA dehydratase	Glycogen_phosphorylase_GlgP;Starch_phosphorylase;Carbohydrate_phosphorylase;Glycosyltransferase_family_1_protein;Uncharacterized_protein_;Maltodextrin_phosphorylase;Carbohydrate_phosphorylase_family_protein;Glycogen_phosphorylase;Alpha_glucan_phosphorylase;Uncharacterized_protein;Putative_Glycogen_phosphorylase
WP_003512665.1	YD repeat protein	NA	NA	NA		NA		NA	WP_003518671.1;WP_003512665.1	hypothetical protein;hypothetical protein	NA	NA	NA	No	NA;NA	NA	NA	NA	NA	False	0	NA		NA
WP_003512697.1	Zinc finger domain	Replication restart DNA helicase PriA(0.697086697019)	NA	NA		NA		integral component of membrane;membrane;cell part;cell;helicase activity;cellular_component;cell periphery;plasma membrane	WP_003512697.1;WP_003512688.1	hypothetical protein;hypothetical protein	NA	NA	NA	True	NA;5	NA	NA	GO:0015031;GO:0046903;GO:0071973;GO:0051641;GO:0044283;GO:0033692	GO:0003677;GO:0060089;GO:0004540	False	1	peptide methionine sulfoxide reductase(2);methionine-r-sulfoxide reductase(1);uncharacterized protein(2);engineered protein(2);rna polymerase ii transcription factor b subunit 3(1);e3 ubiquitin-protein ligase arih1(6);rbr-type e3 ubiquitin transferase,rbr-type e3 ubiquitin transferase(1);trans-acting t-cell-specific transcription factor gata-3(4);e3 ubiquitin-protein ligase parkin,e3 ubiquitin-pr…		BH1806_protein;Uncharacterized_protein_;DNA_helicase_PriA;Uncharacterized_protein;Primosomal_protein_N_;Uncharacterized_protein_ydjG;Helicase;YdjG;Replication_restart_DNA_helicase_PriA;Zinc_finger_domain_protein;Putative_lysine_biosynthesis_protein_LysW
WP_003512779.1	nan	NA	NA	NA		NA		NA	WP_003512779.1;WP_003512781.1;WP_003512783.1	hypothetical protein;transcriptional modulator of MazE/toxin MazF;CopG family transcriptional regulator	NA	NA	NA	No	NA;NA	NA	NA	NA	NA	True	1	NA		NA
WP_003512794.1	nan	NA	Protein of unknown function DUF4330	NA		NA		NA	WP_003512791.1;WP_003512794.1	O-antigen polymerase;hypothetical protein	NA	NA	NA	No	7;NA	GO:0000154;GO:0043604;GO:0006281;GO:0006760;GO:0071702;GO:0034220	GO:1901681	NA	NA	False	1	forkhead-associated 1(4);nuclear inhibitor of protein phosphatase 1(1);ddk kinase regulatory subunit dbf4,serine/threonine-protein kinase rad53 chimeric protein(2);serine/threonine-protein kinase chk2(1);protien kinase spk1(1);pre-mrna leakage protein 1(1);cell cycle checkpoint protein chfr(3);proteasome-associated atpase(1);arc(2);rna chaperone proq(1);meiosis-specific serine/threonine-protein k…		Uncharacterized_protein_;Uncharacterized_protein
WP_003512826.1	nan	NA	Tetratricopeptide-like helical domain superfamily;Tetratricopeptide repeat-containing domain	NA		NA		protein binding	WP_003512826.1;WP_003512828.1	hypothetical protein;hypothetical protein	3.45077	NA	NA	True	6;NA	GO:0034030;GO:0034033;GO:0009108;GO:0044248;GO:0015986;GO:0044282;GO:0031167;GO:0009084;GO:0006767;GO:0022900;GO:0043603;GO:1901565;GO:0006090;GO:0001510;GO:0051704;GO:0009152;GO:0043604	GO:0003700;GO:0016903;GO:0008649;GO:0046933;GO:0003924;GO:0005515	NA	NA	False	1	pre-mrna-splicing factor 6(3);transcription factor tau 131 kda subunit(2);chloroplast pentatricopeptide repeat protein 10(5);26s proteasome regulatory subunit rpn2(8);udp-n-acetylglucosamine--peptide n-acetylglucosaminyltransferase 110(2);lytic murein transglycosylase(1);protein (soluble lytic transglycosylase slt70)(1);assembly chaperone of ribosomal protein l4 (acl4)(1);26s proteasome non-atpas…	YcxB family protein	Tetratricopeptide_repeat_protein;Tetratricopeptide_TPR_2_repeat_protein;Uncharacterized_protein
WP_003512828.1	nan	Zincin peptidase(0.808484807686)	Putative zincin peptidase	NA		NA		integral component of membrane	WP_003512826.1;WP_003512828.1	hypothetical protein;hypothetical protein	NA	NA	3.39301	No	NA;0	NA	NA	GO:0009069;GO:0000097;GO:0009082	GO:0016765;GO:1901681;GO:0016829;GO:0032550	False	4	autophagy protein 5(11);extracellular metalloproteinase mep(1);cell division protein ftsh homolog(1);putative zinc metalloprotease mj0392(2);atg5(1)		Putative_zincin_peptidase;Uncharacterized_protein_;Putative_membrane_protein;Uncharacterized_protein
WP_003512848.1	Zn-finger containing protein	Zn-finger containing protein(0.799103624404)	NA	NA		NA		integral component of membrane	WP_003512848.1	Zn-finger containing protein	NA	NA	NA	No	NA;NA	NA	NA	NA	NA	False	2	general transcription factor iie subunit 1(5);50s ribosomal protein l37ae(4);cadmium and zinc efflux pump fief(1);consensus zinc finger(3);wilms tumor protein(5);stip1 homology and u-box containing protein 1(1);rabphilin-3a(1);wilms tumor 1(3);diacylglycerol kinase(8);hypothetical upf0222 protein mgc4549(1);cation efflux family protein(2);copper-exporting p-type atpase a(1);trna(ile2) 2-agmatinyl…		NA
WP_003512947.1	s-layer domain-containing protein	Surface layer protein(0.408387998811)	S-layer homology domain	NA		EC:3.4.21		integral component of membrane;serine-type endopeptidase activity;calcium ion binding;proteolysis	WP_003512947.1;WP_003512950.1;WP_003512952.1	S-layer protein;fibronectin type III domain-containing protein;S-layer protein	NA	NA	NA	No	1;NA	GO:0006096;GO:0019318;GO:0032984	GO:0051536;GO:0016860;GO:0005198	NA	NA	True	1	tat-secreted protein rv2525c(2);uncharacterized protein(1);s-layer protein sap(6);sbsb protein(1)		Peptidase_S8;Heme_uptake_protein_IsdC;Amidase;Amidotransferase;Serine_protease;Fibronectin_type_III_domain_protein;Uncharacterized_protein;Parasporal_protein;Licheninase;Putative_repeat_protein_;Metallophosphoesterase;NEAr_transporter;3;Putative_secreted_protein;Lamin_Tail_Domain;Cellulosome_anchoring_protein_cohesin_subunit;Spore_germination_protein_YaaH;Zinc_carboxypeptidase;Endoglucanase;Surfa…
WP_003512954.1	nan	NA	Uncharacterised conserved protein UCP020408	NA		NA		NA	WP_003512954.1	hypothetical protein	NA	NA	NA	No	NA;NA	NA	NA	NA	NA	False	0	NA		NA
WP_003512990.1	None	Zinc-ribbon domain-containing protein(0.253118109749)	"Methionyl-tRNA synthetase, Zn-domain"	KEGG: 00450+6.1.1.10|KEGG: 00970+6.1.1.10|Reactome: R-HSA-2408517|Reactome: R-HSA-379716		NA		integral component of membrane	WP_003512990.1	hypothetical protein	NA	NA	NA	No	NA;NA	NA	NA	NA	NA	False	2	NA		NA
WP_003513010.1	nan	NA	Armadillo-like helical	NA		NA		NA	WP_003513010.1	hypothetical protein	NA	NA	NA	No	8;NA	GO:0000097;GO:0009069;GO:1901607	GO:0016765;GO:0030170	NA	NA	False	0	alpharep a3_a3(1);iih5 alpharep(2);catenin alpha-2(3);ie5 alpharep(1);rhoptry protein fragment(3);artificial repeat proteins (alpharep3)(6);coronin(1);alpha-helical artificial proteins(1);alpharep-7(2);alpharep a3_bgfpd(2);hypothetical protein yiba(2);alpha-rep4(4);alpharep-4(2);phycocyanobilin lyase subunit alpha(2);alpha-rep(2);deoxyhypusine hydroxylase(4);ba3-2: binder of a3 protein(2);bgfp-a(…		Uncharacterized_protein_DUF4303;Uncharacterized_protein_;Uncharacterized_conserved_protein_YbaP;Uncharacterized_protein_DUF4261;Uncharacterized_protein
WP_003513014.1	None	NA	NA	NA		NA		NA	WP_003513014.1	hypothetical protein	NA	NA	NA	No	NA;12	NA	NA	GO:1901136;GO:0046903;GO:0071897	GO:0016791;GO:0003678	False	0	p22 protein(1);mitochondrial matrix protein, sf2p32(3)		Uncharacterized_protein_;Uncharacterized_protein
WP_003513015.1	None	NA	NA	NA		NA		NA	WP_003513015.1	hypothetical protein	NA	NA	NA	No	6;NA	GO:0034030;GO:0034033;GO:0009108;GO:0044248;GO:0015986;GO:0044282;GO:0031167;GO:0009084;GO:0006767;GO:0022900;GO:0043603;GO:1901565;GO:0006090;GO:0001510;GO:0051704;GO:0009152;GO:0043604	GO:0003700;GO:0016903;GO:0008649;GO:0046933;GO:0003924;GO:0005515	NA	NA	False	1	heterogeneous nuclear ribonucleoprotein m(1);single-strand telomeric dna-binding protein gbp2(1);polyhomeotic(1);transcription elongation regulator 1(1);putative rna-binding protein 11(1);squamous cell carcinoma antigen recognized by t-cells 3(1);yth domain-containing family protein 1(2);tho complex subunit 4(1)		Uncharacterized_protein_;Uncharacterized_protein
WP_003513022.1	None	NA	NA	NA		NA		NA	WP_003513022.1	hypothetical protein	NA	NA	NA	No	NA;NA	NA	NA	NA	NA	True	1	integrin, alpha 2b(2);tcdb2, tccc3(1);integrin alpha-iib(4);integrin alpha-5(7);tcdb2,tccc3(1);integrin alpha-v(25);integrin alpha-x(8);lina(2)	zf-TFIIB domain-containing protein;hypothetical protein Clo1313_1554	Uncharacterized_protein
WP_003513117.1	Protein of unknown function (DUF2721)	II family cellulose-binding protein(0.826630289477)	Protein of unknown function DUF2721	NA		NA		integral component of membrane	WP_003513117.1	hypothetical protein	NA	NA	NA	True	0;5	GO:0010629;GO:0032269;GO:0009057;GO:0044283;GO:2000113;GO:0006221;GO:0006260;GO:1901137;GO:0006417;GO:0019692;GO:0009130;GO:0034655;GO:0008654;GO:0009262;GO:0031328;GO:0044265;GO:0006457;GO:0010557	GO:0004222;GO:0050661;GO:0022857	GO:0015031;GO:0046903;GO:0071973;GO:0051641;GO:0044283;GO:0033692	GO:0003677;GO:0060089;GO:0004540	False	3	cobalt/magnesium transport protein cora(4);hemoglobin linker chain l1(3);cgmp-dependent protein kinase 1, alpha isozyme(2);magnesium transport protein cora(18);divalent cation transport-related protein(6);cytochrome c oxidase polypeptide 4(2);general control protein gcn4(8);vimentin(6)		Protein_of_uncharacterized_function_;Membrane_protein;Membrane_protein_containing_DU2721;Putative_membrane_protein;Uncharacterized_conserved_protein;Uncharacterized_protein;Uncharacterized_protein_DUF2721
WP_003513124.1	nan	NA	NA	NA		NA		NA	WP_003513124.1;WP_003513126.1;WP_003513128.1;WP_003513130.1;WP_003513132.1	hypothetical protein;2-isopropylmalate synthase;ketol-acid reductoisomerase;acetolactate synthase small subunit;acetolactate synthase large subunit	NA	NA	NA	No	NA;NA	NA	NA	NA	NA	False	0	NA		NA
WP_003513139.1	protein, conserved in bacteria	DUF951 domain-containing protein(0.707265934992)	Protein of unknown function DUF951	NA		NA		NA	WP_003513139.1	hypothetical protein	NA	NA	NA	No	1;8	GO:0006096;GO:0019318;GO:0032984	GO:0051536;GO:0016860;GO:0005198	GO:0019692;GO:0009262;GO:0006730;GO:0042558;GO:0009166;GO:0016052;GO:0009082;GO:0009218;GO:0046131;GO:0009206;GO:0065009	GO:0030246;GO:0016810;GO:0005215;GO:0016830	False	0	aif2-beta(1);putative metal uptake regulation protein(1);uncharacterized protein from duf35 family(2);dna-directed rna polymerases i, ii, and iii subunit rpabc4(1);ferric uptake regulation protein(19);probable zinc uptake regulation protein furb(1);translation initiation factor 2 subunit beta(3);pre-mrna-splicing factor prp9(1);pfam duf35(3);probable translation initiation factor 2 beta subunit(2…		DUF951_family_protein;Uncharacterized_protein_conserved_in_bacteria;Bacterial_protein_of_uncharacterized_function_;FIG001891;Uncharacterized_protein_;Chromosome_partitioning;Protein_involved_in_chromosome_partitioning;PF06107_family_protein;Protein_containing_DUF951_bacterial;Uncharacterized_protein;Conserved_domain_protein
WP_003513193.1	nan	ATP synthase F1 subunit delta(0.758548763606)	Protein of unknown function DUF4275	NA		NA		NA	WP_003513193.1	hypothetical protein	NA	NA	NA	No	NA;NA	NA	NA	NA	NA	False	0	NA		NA
WP_003513220.1	Metal-dependent enzyme	Predicted metal-dependent enzyme(0.792755967351)	Protein of unknown function DUF1385	NA		NA		integral component of membrane;membrane;cell part;cell;cellular_component;cell periphery;plasma membrane	WP_003513219.1;WP_003513220.1	protein-(glutamine-N5) methyltransferase;hypothetical protein	NA	NA	NA	No	NA;8	NA	NA	GO:0019692;GO:0009262;GO:0006730;GO:0042558;GO:0009166;GO:0016052;GO:0009082;GO:0009218;GO:0046131;GO:0009206;GO:0065009	GO:0030246;GO:0016810;GO:0005215;GO:0016830	False	4	na(+)/h(+) antiporter(1);photosystem ii reaction center protein x(1);effector protein lem4 (lpg1101)(2);photosystem ii reaction center x protein(4);calcium release-activated calcium channel protein 1(4)		Methyltransferase;HemK_family_methyltransferase;Membrane_protein;Putative_membrane_protein;Uncharacterized_conserved_protein;Uncharacterized_protein_YqhQ;Uncharacterized_conserved_protein_YqhQ;PF07136_protein;Uncharacterized_protein;PF07136_family_protein;Putative_lipoprotein;Release_factor_glutamine_methyltransferase;Modification_methylase
WP_003513231.1	None	NA	Domain of unknown function DUF5050	NA		NA		integral component of membrane	WP_003513231.1	hypothetical protein	NA	-1.21839	NA	No	NA;2	NA	NA	GO:0019359;GO:0015980;GO:0043414;GO:0043648;GO:0006525	GO:0016879;GO:0030170;GO:0016798	False	1	hypothetical 7-bladed beta-propeller-like protein(2);epidermal growth factor receptor kinase substrate 8(1);outer membrane protein assembly factor bamb(2)		Uncharacterized_protein
WP_003513233.1	None	NA	NA	NA		NA		NA	WP_003513233.1	hypothetical protein	NA	NA	NA	No	NA;NA	NA	NA	NA	NA	False	0	NA		NA
WP_003513250.1	nan	NA	NA	NA		NA		NA	WP_003513250.1;WP_003513251.1	hypothetical protein;PspA/IM30 family protein	NA	NA	NA	No	0;NA	GO:0010629;GO:0032269;GO:0009057;GO:0044283;GO:2000113;GO:0006221;GO:0006260;GO:1901137;GO:0006417;GO:0019692;GO:0009130;GO:0034655;GO:0008654;GO:0009262;GO:0031328;GO:0044265;GO:0006457;GO:0010557	GO:0004222;GO:0050661;GO:0022857	NA	NA	False	2	espa(1);ct398(2);hp0958(1);adp-ribosylation factor binding protein gga1(4);geminin(2)		Uncharacterized_protein_;Uncharacterized_protein
WP_003513251.1	Phage shock protein	Phage shock protein A, PspA(0.499810072203)	PspA/IM30	NA	pspA; phage shock protein A	NA		cytoplasm;cytosol;cell part;cell;intracellular;cellular_component;cytoplasmic part;intracellular part	WP_003513250.1;WP_003513251.1	hypothetical protein;PspA/IM30 family protein	NA	NA	-1.40308	No	5;NA	GO:0046677;GO:0046390;GO:0018106;GO:0006810;GO:0055114;GO:0006928;GO:0071555;GO:0023014;GO:0006935;GO:0044248;GO:0006974	GO:0051539;GO:0097159;GO:1901363;GO:0008144;GO:0000155;GO:0046872;GO:0036094;GO:0051536;GO:0016616;GO:1901681	NA	NA	False	0	anopheles plasmodium-responsive leucine-rich repeat protein 1(1);vacuolar protein sorting-associated protein 30(1);charged multivesicular body protein 1b(4);chromosome partition protein mukb(1);myosin-7(2);myosin-4(1);charged multivesicular body protein 3(6);gp7-myh7(1777-1855)-eb1 chimera protein(4);structural maintenance of chromosomes protein 2(1);myosin heavy chain, cardiac muscle beta isofor…		Uncharacterized_protein;Uncharacterized_protein_;Phage_shock_protein_A;Chromosome_partition_protein_Smc;Phage_shock_protein_A_
WP_003513265.1	Veg protein	NEAT domain-containing protein(0.745227320522)	Protein Veg	NA		NA		NA	WP_003513265.1	hypothetical protein	NA	NA	NA	No	NA;NA	NA	NA	NA	NA	False	0	u6 snrna-associated sm-like protein lsm2(8);uncharacterized protein(1);u6 snrna-associated sm-like protein lsm6(12);snurportin-1(8);spindlin-like protein 2, isoform cra_a(2);spindlin-4(1);spindlin-1(8);small nuclear ribonucleoprotein homolog(3);small nuclear ribonucleoprotein g(7)	MULTISPECIES: S8 family serine peptidase;WYL domain-containing protein;ribbon-helix-helix protein, CopG family	Protein_Veg;Uncharacterized_protein_conserved_in_bacteria;Biofilm_formation_stimulator_VEG;Veg;ABC_transporter_permease;Uncharacterized_protein_Veg;Veg_protein;Uncharacterized_protein;Protein_veg
WP_003513303.1	TPR repeat-containing protein	TPR repeat-containing protein(0.367607794302)	Tetratricopeptide-like helical domain superfamily;Tetratricopeptide repeat;Tetratricopeptide repeat-containing domain	NA		NA		integral component of membrane;protein binding	WP_003513303.1;WP_003513304.1	hypothetical protein;hypothetical protein	NA	NA	NA	True	6;0	GO:0034030;GO:0034033;GO:0009108;GO:0044248;GO:0015986;GO:0044282;GO:0031167;GO:0009084;GO:0006767;GO:0022900;GO:0043603;GO:1901565;GO:0006090;GO:0001510;GO:0051704;GO:0009152;GO:0043604	GO:0003700;GO:0016903;GO:0008649;GO:0046933;GO:0003924;GO:0005515	GO:0009069;GO:0000097;GO:0009082	GO:0016765;GO:1901681;GO:0016829;GO:0032550	False	1	outer membrane assembly lipoprotein yfio(1);putative fimbrial biogenesis and twitching motility protein(1);bama-bamd fusion protein(1);protein tom71(1);cell division cycle protein 23 homolog(8);spbc2 prophage-derived uncharacterized protein yopk(7);26s proteasome regulatory subunit rpn6(8);proteasome (prosome, macropain) 26s subunit, non-atpase, 3(4);26s proteasome non-atpase regulatory subunit 3…		Tetratricopeptide_repeat;Tetratricopeptide_TPR_2;Cytochrome_c_biogenesis_factor;Uncharacterized_protein_;Tetratricopeptide_TPR_2_repeat_protein;Uncharacterized_protein_conserved_in_bacteria_containing_a_divergent_form_of_TPR_repeats;Cell_division_coordinator_CpoB;Tetratricopeptide_repeat_protein;Predicted_methyltransferase_;Outer_membrane_lipoprotein_YfiO;Uncharacterized_protein;Photosystem_I_ass…
WP_003513304.1	nan	Tetracycline resistance protein TetP(0.401131941146)	Protein of unknown function DUF4446	NA		NA		integral component of membrane	WP_003513303.1;WP_003513304.1	hypothetical protein;hypothetical protein	6.2931	NA	NA	No	7;8	GO:0000154;GO:0043604;GO:0006281;GO:0006760;GO:0071702;GO:0034220	GO:1901681	GO:0019692;GO:0009262;GO:0006730;GO:0042558;GO:0009166;GO:0016052;GO:0009082;GO:0009218;GO:0046131;GO:0009206;GO:0065009	GO:0030246;GO:0016810;GO:0005215;GO:0016830	False	1	laminin subunit gamma-1(2);seryl-trna synthetase(2);transcription factor myc2(6);putative histidine kinase covs; vick-like protein(2);kinetochore protein hec1, kinetochore protein spc25(2);hamp domain of af1503(4);wa20(2);monopolin complex subunit csm1(8);hypothetical protein tm0693(2);protein hexim1(2);myc proto-oncogene protein(3);cohesin subunit sa-2(3);hypothetical protein tm_0693(1);kinetoch…		DUF4446_family_protein;Uncharacterized_protein_DUF4446;Conserved_protein;Uncharacterized_protein_;Uncharacterized_protein
WP_003513333.1	nan	DUF370 domain-containing protein [Ruminiclostridium thermocellum](0.792231171349)	Uncharacterised protein family UPF0296	NA		NA		NA	WP_003513333.1	hypothetical protein	NA	NA	NA	True	6;NA	GO:0034030;GO:0034033;GO:0009108;GO:0044248;GO:0015986;GO:0044282;GO:0031167;GO:0009084;GO:0006767;GO:0022900;GO:0043603;GO:1901565;GO:0006090;GO:0001510;GO:0051704;GO:0009152;GO:0043604	GO:0003700;GO:0016903;GO:0008649;GO:0046933;GO:0003924;GO:0005515	NA	NA	False	0	bifunctional coenzyme pqq synthesis protein c/d(1);6-deoxyerythronolide b hydroxylase(1);coenzyme pqq synthesis protein d(1);dna-binding protein sso10a-2(3);aminoglycoside phosphotransferase(2);hygromycin-b 4-o-kinase(4);double-stranded rna-specific adenosine deaminase(1);protein af_1382(1);hypothetical protein(1)		Uncharacterized_protein_DUF370;OrfX;OrfX_protein;Uncharacterized_small_conserved_protein;Uncharacterized_protein
WP_003513368.1	nan	NA	NA	NA		NA		NA	WP_003513368.1	hypothetical protein	NA	1.172	2.16923	No	NA;3	NA	NA	GO:0000105;GO:0072521;GO:0046040	GO:0016757;GO:0032559;GO:0016866	True	1	abc transporter(1);leukocyte-associated immunoglobulin-like receptor 1(2)		Uncharacterized_protein_;Predicted_membrane_protein;Uncharacterized_protein
WP_003513420.1	nan	NA	NA	NA		NA		NA	WP_003513422.1;WP_003513421.1;WP_003513420.1	hypothetical protein;hypothetical protein;hypothetical protein	NA	NA	NA	No	9;NA	GO:0048870	GO:0016818;GO:0030248	NA	NA	True	1	uncharacterized protein aq_1974(1);40s ribosomal protein s14-b(2);transmembrane emp24 domain-containing protein 10(3);small heat shock protein hsp26(2);18.1 kda class i heat shock protein(1);uncharacterized protein atc0905(1);outer domain of hiv-1 gp120 (ker2018 od4.2.2)(2);na/ca exchange protein(2);heat shock protein 16.9b(2);nc100(1)		Uncharacterized_protein
WP_003513421.1	nan	YycH domain-containing protein(0.736197779309)	NA	NA		NA		integral component of membrane	WP_003513422.1;WP_003513421.1;WP_003513420.1	hypothetical protein;hypothetical protein;hypothetical protein	NA	NA	NA	No	6;NA	GO:0034030;GO:0034033;GO:0009108;GO:0044248;GO:0015986;GO:0044282;GO:0031167;GO:0009084;GO:0006767;GO:0022900;GO:0043603;GO:1901565;GO:0006090;GO:0001510;GO:0051704;GO:0009152;GO:0043604	GO:0003700;GO:0016903;GO:0008649;GO:0046933;GO:0003924;GO:0005515	NA	NA	False	1	ml50(1);mitoribosomal protein ml50, mrpl50(1);39s ribosomal protein l50, mitochondrial(1);extracellular metalloproteinase mep(1);transcription factor e2-alpha(3);two-component system yycf/yycg regulatory protein yych(1);core scaffold protein(2)		Uncharacterized_protein
WP_003513422.1	YycH protein	YycI domain-containing protein(0.783540536836)	Regulatory protein YycH-like	NA		NA		integral component of membrane	WP_003513422.1;WP_003513421.1;WP_003513420.1	hypothetical protein;hypothetical protein;hypothetical protein	NA	NA	NA	No	NA;NA	NA	NA	NA	NA	False	1	two-component system yycf/yycg regulatory protein yych(1);secreted metalloprotease mcp02(1);putative lipoprotein(2);extracellular metalloproteinase mep(1);ypmb protein(1);germination protein ypeb(1);yyci protein(3)	hypothetical protein Clo1313_1554	YycH_protein;Uncharacterized_protein
WP_003513430.1	nan	NA	PdaC/RsiV-like superfamily	NA		NA		NA	WP_003513430.1	hypothetical protein	1.06162	NA	1.85123	No	8;NA	GO:0000097;GO:0009069;GO:1901607	GO:0016765;GO:0030170	NA	NA	True	1	uncharacterized protein(3);peptidoglycan glcnac deacetylase(2);duf3298 family protein(1);envelope glycoprotein b(2);immunogenic protein mpt64(1);outer membrane protein assembly factor bame(2);anti-sigma-v factor rsiv(1)		Copper_amine_oxidase;Protein_of_uncharacterized_function_;Uncharacterized_protein_DUF4163;Uncharacterized_protein_;Inhibitor_of_cysteine_peptidase;Putative_secreted_protein;Uncharacterized_protein_DUF3298;Uncharacterized_protein;Conserved_protein;Predicted_secreted_protein
WP_003513521.1	Produces ATP from ADP in the presence of a proton gradient across the membrane (By similarity)	V-type proton ATPase subunit E(0.701373387821)	"ATPase, V1/A1 complex, subunit E";"F-type ATP synthase subunit B-like, membrane domain superfamily"	Reactome: R-HSA-1222556|Reactome: R-HSA-77387|Reactome: R-HSA-917977|Reactome: R-HSA-983712	ATPVE; V/A-type H+/Na+-transporting ATPase subunit E	EC:3		hydrolase activity;ATP hydrolysis coupled proton transport;proton-transporting ATP synthase activity, rotational mechanism;proton-transporting two-sector ATPase complex, catalytic domain;proton-transporting ATPase activity, rotational mechanism;plasma membrane ATP synthesis coupled proton transport;ATP binding	WP_003518483.1;WP_003518481.1;WP_003513523.1;WP_003513521.1;WP_003518478.1;WP_003518476.1	hypothetical protein;V-type ATPase 116 kDa subunit;H+transporting two-sector ATPase subunit C;H+transporting two-sector ATPase E subunit;H+transporting two-sector ATPase C (AC39) subunit;Vacuolar H+transporting two-sector ATPase F subunit	NA	-0.678494	-1.06811	No	NA;NA	NA	NA	NA	NA	False	0	a-type atp synthase subunit e(1);v-type proton atpase subunit g(13);v-type proton atpase subunit e(8);v-type atp synthase subunit e(12);atp synthase subunit b, chloroplastic(2);atp synthase subunit b(6);flagellar assembly protein flih(8)	V-type ATP synthase subunit B	ATP_synthase_;Uncharacterized_protein;ATP_synthase;Putative_ATP_synthase;Uncharacterized_protein_
WP_003513529.1	nan	MazG-like domain containing protein(0.79537642732)	dCTP pyrophosphatase 1	KEGG: 00240+3.6.1.12|Reactome: R-HSA-499943		EC:3.6.1.9		nucleoside-triphosphate diphosphatase activity;nucleoside triphosphate catabolic process	WP_003513536.1;WP_003513535.1;WP_003513534.1;WP_003513533.1;WP_003513529.1	tRNA(Ile)-lysidine synthetase;replicative DNA helicase;50S ribosomal protein L9;phosphoesterase RecJ domain-containing protein;hypothetical protein	NA	NA	-1.3065	True	8;NA	GO:0000097;GO:0009069;GO:1901607	GO:0016765;GO:0030170	NA	NA	False	0	protein rs21-c6(2);biofilm growth-associated repressor(2);possible transcriptional regulatory arsr-family protein(1);czra protein(4);arsr family transcriptional regulator(2);rs21-c6(1);transcriptional repressor smtb(5);hypothetical protein ypjd(3);repressor protein(2);mazg-related protein(1);possible transcriptional regulatory protein (possibly arsr-family)(2);protein mazg(8);nucleotide pyrophosp…		Uncharacterized_protein_;MazG;Uncharacterized_protein
WP_003513548.1	Thioesterase	Dihydrolipoamide acyltransferase(0.524540349641)	HotDog domain superfamily;Fluoroacetyl-CoA thioesterase	NA		EC:2.3		hydrolase activity;CoA hydrolase activity;protein binding;thiolester hydrolase activity;hydrolase activity, acting on ester bonds;transferase activity, transferring acyl groups;catalytic activity;biological_process;binding;metabolic process;molecular_function;protein dimerization activity;identical protein binding;protein homodimerization activity	WP_003513548.1	thioesterase family protein	-0.858316	NA	NA	No	NA;NA	NA	NA	NA	NA	False	0	fluoroacetyl coenzyme a thioesterase(8);diphtheria toxin (dimeric)(2);uncharacterized protein(6);(r)-specific enoyl-coa hydratase(1);diphtheria toxin(5);putative dehydratase af1124(1);hypothetical protein af1124(1);3-hydroxyacyl-thioester dehydratase 2(2);thioesterase family protein(2)		Diaminopimelate_epimerase;Contig65;Thioesterase_superfamily_protein;Putative_thioesterase;Thioesterase_protein;Dihydrolipoamide_acyltransferase_;Dihydrolipoamide_acyltransferase;Thioesterase_superfamily;Thioesterase_family_protein;Uncharacterized_protein;Predicted_thioesterase;Thioesterase;Protein_containing_Thioesterase_superfamily_domain_protein
WP_003513564.1	flagellar protein	Flagellar operon protein YvyF(0.785596036244)	Winged helix-like DNA-binding domain superfamily	NA		NA		NA	WP_003513564.1	regulatory protein MerR	NA	NA	NA	No	3;NA	GO:0043650;GO:0019359;GO:0040007;GO:0009117;GO:0015980;GO:0051701;GO:0009067;GO:0006081;GO:0043094;GO:0009073;GO:0033692;GO:0043648;GO:0043436;GO:0006073;GO:1901135;GO:0051260;GO:0016311	GO:0016791	NA	NA	False	0	general transcription factor iie subunit 1(1);apebec3f/ssdna-t9(1);apebec3f/ssdna-c9(1);putative transcriptional regulator(3);transcriptional regulator clgr(2);rubrerythrin(1);non-structural maintenance of chromosomes element 1 homolog(1);hypothetical protein pf0610(1);dna dc-du-editing enzyme apobec-3b(1);dna dc-&gt;du-editing enzyme apobec-3b(7);dna dc-&gt;du-editing enzyme apobec-3a(4);dna dc-…		Flagellar_operon_protein_TIGR03826;Flagellar_protein_;Regulatory_protein;Putative_regulator_of_flagella_formation;Uncharacterized_protein_;Flagellar_operon_protein_YvyF;MerR_family_transcriptional_regulator;Flagellar_protein_YvyF;Putative_flagellar_operon_protein_TIGR03826;Flagellar_operon_protein_;Uncharacterized_protein;Flagellar_operon_protein;Flagellar_protein
WP_003513585.1	Motility accessory factor	Motility accessory factor(0.440401339307)	6-hydroxymethylpterin diphosphokinase MptE-like	NA		NA		NA	WP_003513590.1;WP_003513588.1;WP_003513587.1;WP_003513585.1	polysaccharide biosynthesis protein CapD;hypothetical protein;hypothetical protein;hypothetical protein	NA	NA	NA	No	NA;NA	NA	NA	NA	NA	False	0	crtf-related protein(2);o-methyltransferase(2);16s rrna (adenine(1408)-n(1))-methyltransferase(1);16s rrna methylase(2);putative xanthine dehydrogenase yagr molybdenum-binding su subunit(1);alpha-2,3-/2,8-sialyltransferase(3);alpha-2,3-sialyltransferase(1);fibrillarin-like rrna/trna 2'-o-methyltransferase(6);hydroxyindole o-methyltransferase(1);mj fibrillarin homologue(1);quinoline 2-oxidoreducta…		DUF115_family_protein;Hypothetical_conserved_protein;Uncharacterized_protein_conserved_in_bacteria;Uncharacterized_protein_;Motility_accessory_factor;DUF115_domain_containing_protein;Uncharacterized_conserved_protein;Methyltransferase;Tetratricopeptide_repeat_domain_protein;Uncharacterized_protein;Putative_transmembrane_anchored_MAF_flag10_domain_protein;Conserved_protein
WP_003513587.1	nan	NA	NA	NA		NA		NA	WP_003513590.1;WP_003513588.1;WP_003513587.1;WP_003513585.1	polysaccharide biosynthesis protein CapD;hypothetical protein;hypothetical protein;hypothetical protein	NA	NA	NA	No	3;NA	GO:0043650;GO:0019359;GO:0040007;GO:0009117;GO:0015980;GO:0051701;GO:0009067;GO:0006081;GO:0043094;GO:0009073;GO:0033692;GO:0043648;GO:0043436;GO:0006073;GO:1901135;GO:0051260;GO:0016311	GO:0016791	NA	NA	False	0	catenin alpha-2(3);vacuolar protein sorting-associating protein 4b(2);alpha-catenin-like protein hmp-1(2);glycolipid transfer protein domain-containing protein 1(8);chemotaxis protein chea(2);mediator complex subunit 22(2);skd1 protein(1);peptide design 2l4hc2_24(2);vacuolar sorting protein 4b(1);vacuolar protein sorting-associated protein 4b(1);steroid receptor rna activator 1(4);apolipoprotein …		Uncharacterized_protein_;Uncharacterized_protein
WP_003513588.1	Protein of unknown function DUF115	DUF115 domain-containing protein [Ruminiclostridium thermocellum](0.414960530041)	6-hydroxymethylpterin diphosphokinase MptE-like	NA		NA		NA	WP_003513590.1;WP_003513588.1;WP_003513587.1;WP_003513585.1	polysaccharide biosynthesis protein CapD;hypothetical protein;hypothetical protein;hypothetical protein	NA	NA	NA	No	6;1	GO:0034030;GO:0034033;GO:0009108;GO:0044248;GO:0015986;GO:0044282;GO:0031167;GO:0009084;GO:0006767;GO:0022900;GO:0043603;GO:1901565;GO:0006090;GO:0001510;GO:0051704;GO:0009152;GO:0043604	GO:0003700;GO:0016903;GO:0008649;GO:0046933;GO:0003924;GO:0005515	GO:1901137;GO:0034654;GO:0055086;GO:0022900;GO:0009082;GO:0071702;GO:0050793;GO:0043039	GO:0016740;GO:0016765	False	0	hypoxanthine-guanine phosphoribosyltransferase(2);putative oxidoreductase fad-binding subunit(1);sam dependent methyltransferase(1);methylase, putative(2);16s rrna methylase(3);alpha-2,3-/2,8-sialyltransferase(4);alpha-2,3-sialyltransferase(1);spermidine synthase(5);fibrillarin-like rrna/trna 2'-o-methyltransferase(2);mitochondrial replication protein mtf1(1);cutm, flavoprotein of carbon monoxide…	TIM barrel protein	Uncharacterized_protein_conserved_in_bacteria;Uncharacterized_protein_;Motility_accessory_factor;PF01973_family_protein;Uncharacterized_conserved_protein;Methyltransferase;Uncharacterized_protein_DUF115;DUF115_domain_containing_protein;Uncharacterized_protein;Putative_transmembrane_anchored_MAF_flag10_domain_protein;Conserved_protein;Photosystem_I_assembly_protein_Ycf3
WP_003513604.1	FkbH Like Protein	HAD-IIIC family phosphatase(0.624324515567)	HAD superfamily;"Magnesium-dependent phosphatase-1, eukaryotic-type";"HAD-superfamily phosphatase, subfamily IIIC";FCP1 homology domain;HAD-like superfamily;Acyl-CoA N-acyltransferase;FkbH domain	NA		EC:2.3.1.5		N-acetyltransferase activity	WP_003513615.1;WP_003513613.1;WP_003513611.1;WP_003513610.1;ADU75877.1;WP_003513605.1;WP_003513604.1;WP_003513602.1;WP_003513600.1;WP_003518976.1;WP_003513594.1;WP_003513592.1	NAD-dependent epimerase/dehydratase;UDP-4-keto-6-deoxy-N-acetylglucosamine 4-aminotransferase;pseudaminic acid biosynthesis-associated protein PseG;LmbE family protein;methionyl-tRNA formyltransferase;Glyoxalase/bleomycin resistance protein/dioxygenase;FkbH-like protein;phosphopantetheine-binding protein;pseudaminic acid biosynthesis N-acetyl transferase;pseudaminic acid synthase;acylneuraminate …	-2.69587	-1.63067	NA	No	NA;1	NA	NA	GO:1901137;GO:0034654;GO:0055086;GO:0022900;GO:0009082;GO:0071702;GO:0050793;GO:0043039	GO:0016740;GO:0016765	False	0	acyl-coa synthetase(2);aac3-i(7);platelet-activating factor acetylhydrolase(4);platelet-activating factor acetylhydrolase ib gamma subunit(1);putative platelet activating factor(1);lysine acetyltransferase(4);n-acetyl-beta-d glucosaminidase(1);platelet-activating factor acetylhydrolase ib beta subunit(1);gcn5-related n-acetyltransferase(1);spermine/spermidine acetyltransferase(1);acyltransferase(…	glycoside hydrolase;glycoside hydrolase;cellulase family glycosylhydrolase;cellulase family glycosylhydrolase	FkbH_;Polyketide_synthase_modules_and_related_proteins;Haloacid_dehalogenase;HAD_superfamily_phosphatase_;FkbH_domain_protein;Predicted_phosphatase;Uncharacterized_protein_;Fkbh_like_protein;Uncharacterized_conserved_protein;FkbH_like_protein;Putative_phosphatase;HAD_family_hydrolase;Putative_flagellar_protein_FliS;Uncharacterized_protein;FkbH_domain;Hydrolase;HAD_phosphatase
WP_003513628.1	UPF0316 protein	DUF2179 domain-containing protein (Fragment)(0.243332810581)	Protein of unknown function UPF0316;Domain of unknown function DUF2179	NA		NA		integral component of membrane;membrane;cell part;cell;cellular_component;cell periphery;plasma membrane	WP_003513630.1;WP_003513628.1	AraC family transcriptional regulator;hypothetical protein	NA	NA	NA	No	NA;NA	NA	NA	NA	NA	False	3	NA	YcxB family protein	NA
WP_003513652.1	nan	NA	Bacterial Pleckstrin homology domain-related;Uncharacterised conserved protein UCP037672	NA		NA		NA	WP_003513652.1	hypothetical protein	NA	NA	NA	No	NA;NA	NA	NA	NA	NA	False	4	NA		NA
WP_003513693.1	domain protein	NAGPA domain-containing protein (Fragment)(0.344720176308)	Metallo-dependent phosphatase-like;Phosphodiester glycosidase	NA		NA		integral component of membrane	WP_014522658.1;WP_003513693.1	PP-loop domain-containing protein;Ig domain-containing protein	-1.33639	-0.986753	-2.91948	No	1;6	GO:0006096;GO:0019318;GO:0032984	GO:0051536;GO:0016860;GO:0005198	GO:0000160;GO:0032506;GO:0019954;GO:0015980	GO:0016779;GO:0030554	True	1	attaching and effacing protein, pathogenesis factor(4);slr0280 protein(1);uncharacterized protein from duf2233 family(1);invasin(2);hypothetical protein tt1561(2);intimin(2);chondroitin abc lyase i(1);ig domain protein group 1 domain protein(2);rv0805(1);purple acid phosphatase(4);glycoside hydrolase family 9(1);vacuolar protein sorting 29(2);putative uncharacterized protein(1);vacuolar protein s…		Copper_amine_oxidase;Putative_membrane_protein;Periplasmic_protein;Phosphodiester_glycosidase_family_protein;Uncharacterized_protein_;Protease_inhibitor;Copper_amine_oxidase_family_protein;Multidrug_transporter;Uncharacterized_protein;Copper_amine_oxidase_domain_protein;Exopolysaccharide_biosynthesis_protein;Predicted_phosphohydrolases;3;Lyase;Uncharacterized_protein_DUF2233;Endoglucanase;Putativ…
WP_003513744.1	None	NA	NA	NA		NA		NA	WP_014522642.1;WP_003519558.1;WP_003513744.1	hypothetical protein;copper amine oxidase-like domain-containing protein;hypothetical protein	NA	NA	NA	No	7;NA	GO:0000154;GO:0043604;GO:0006281;GO:0006760;GO:0071702;GO:0034220	GO:1901681	NA	NA	True	1	major autolysin(2);uridylate-specific endoribonuclease(4);outer membrane protein assembly factor bamc(1);putative orf1ab polyprotein(1);lipoprotein outs(1);prhc(1);phosphoprotein(1);outer membrane protein assembly factor bamd(2);replicase polyprotein 1ab(2)		Uncharacterized_protein
WP_003513758.1	None	NA	NA	NA		NA		NA	WP_003513758.1	hypothetical protein	NA	NA	NA	True	10;0	GO:0006310;GO:0006464	GO:0140097;GO:0016616;GO:0051287;GO:0008408;GO:0015405;GO:0046872	GO:0009069;GO:0000097;GO:0009082	GO:0016765;GO:1901681;GO:0016829;GO:0032550	True	1	austinol synthesis protein h(2);major autolysin(2);uridylate-specific endoribonuclease(3);outer membrane protein assembly factor bamc(1);putative orf1ab polyprotein(1);prhc(1);outer membrane protein assembly factor bamd(2);replicase polyprotein 1ab(2)		Uncharacterized_protein
WP_003513763.1	None	NA	NA	NA		NA		NA	WP_003513763.1	hypothetical protein	NA	NA	NA	No	6;0	GO:0034030;GO:0034033;GO:0009108;GO:0044248;GO:0015986;GO:0044282;GO:0031167;GO:0009084;GO:0006767;GO:0022900;GO:0043603;GO:1901565;GO:0006090;GO:0001510;GO:0051704;GO:0009152;GO:0043604	GO:0003700;GO:0016903;GO:0008649;GO:0046933;GO:0003924;GO:0005515	GO:0009069;GO:0000097;GO:0009082	GO:0016765;GO:1901681;GO:0016829;GO:0032550	False	1	degv family protein(5);uncharacterized protein(1);hypothetical protein apc36103(2);uncharacterized egv family protein cog1307(2);edd domain protein, degv family(2);poly(ethylene terephthalate) hydrolase(2)		Uncharacterized_protein
WP_003513863.1	nan	Intramembrane serine protease GlpG(0.443458505737)	Rhomboid-like superfamily	NA		EC:3.4.21		serine-type endopeptidase activity;integral component of membrane;proteolysis	WP_003513863.1	hypothetical protein	NA	NA	NA	No	NA;NA	NA	NA	NA	NA	False	6	50s ribosomal protein l37ae(1);dna (cytosine-5)-methyltransferase 3-like(5);regulator of nonsense transcripts 1(2);riken cdna 2810002d23 protein(1);hypothetical protein loc130617(1);reverse gyrase(5);f-box only protein 5(1);p44(1);wilms tumor protein(2);protein glpg homolog(1);transcriptional adapter 2(1);fusion of n-terminal 17-mer peptide extension to zif12(5);tax1-binding protein 1(1);zinc fin…		Rhomboid_family_intramembrane_serine_protease;Membrane_protein;Putative_membrane_protein;Membrane_associated_serine_protease;Rhomboid_protease_GlpG;Membrane_associated_rhomboid_family_serine_protease;Uncharacterized_protein;Rhomboid_family_protein;Intramembrane_serine_protease_GlpG;Peptidase_S54
WP_003513895.1	None	NA	NA	NA		NA		NA	WP_003513895.1	hypothetical protein	NA	NA	NA	No	NA;NA	NA	NA	NA	NA	False	0	NA		NA
WP_003513913.1	protein, conserved in bacteria	Putative beta-barrel protein YwiB(0.844268583937)	Protein of unknown function DUF1934;Calycin	NA		NA		NA	WP_003513911.1;WP_003513913.1;WP_003513915.1;WP_003518453.1	arginyl-tRNA synthetase;hypothetical protein;glutamate racemase;D-alanine--D-alanine ligase	NA	NA	NA	No	9;NA	GO:0048870	GO:0016818;GO:0030248	NA	NA	False	0	rho gdp dissociation inhibitor alpha(1);soc small outer capsid protein(2);rho gdp-dissociation inhibitor 1(9);protein ywib(2)		Uncharacterized_protein_conserved_in_bacteria;Rho_guanine_nucleotide_exchange_factor;Uncharacterized_protein_;Calycin;DUF1934_family_protein;Uncharacterized_protein;Conserved_protein;PF09148_domain_protein
WP_003513930.1	Protein of unknown function (DUF458)	Putative RNA-binding enzyme component(0.814779704836)	"Bacteriophage KVP40, Orf299"	NA	uncharacterized protein	NA		NA	WP_003513930.1	hypothetical protein	NA	NA	NA	No	1;NA	GO:0006096;GO:0019318;GO:0032984	GO:0051536;GO:0016860;GO:0005198	NA	NA	False	0	ribulose bisphosphate carboxylase small chain c(1);ribulose bisphosphate carboxylase small chain(7);ribulose 1,5 bisphosphate carboxylase/oxygenase (small chain)(3);ribulose bisphosphate carboxylase small chain 1b, chloroplastic(1);ribulose-1,5-bisphosphate carboxylase/oxygenase small subunit(3);ribulose bisphosphate carboxylase small chain, chloroplastic(2);protein (ribulose bisphosphate carboxy…		Protein_of_uncharacterized_function_;Cytoplasmic_protein;RNAse;Uncharacterized_protein_conserved_in_bacteria;Uncharacterized_protein;Rnase;Putative_RNAse
WP_003513987.1	ftsk spoIIIe	Cell division protein FtsK(0.357605316303)	P-loop containing nucleoside triphosphate hydrolase;FtsK domain	NA	ftsK; DNA segregation ATPase FtsK/SpoIIIE, S-DNA-T family	NA		cytoplasm;intracellular;cell wall;integral component of membrane;membrane;cell part;cell;nucleotide binding;cellular_component;cell periphery;ATP binding;plasma membrane;intracellular part;external encapsulating structure;DNA binding;cell division	ADU75638.1;WP_003518422.1;WP_003513973.1;WP_003513987.1;WP_003513988.1	hypothetical protein;hypothetical protein;hypothetical protein;cell division protein FtsK;hypothetical protein	NA	NA	NA	No	NA;NA	NA	NA	NA	NA	False	2	type iv secretory pathway virb4 components-like protein(4);cell divisionftsk/spoiiie(12);uncharacterized protein(2);v-type atp synthase beta chain(1);hera(2);v-type sodium atpase subunit b(8);atp synthase subunit alpha, mitochondrial(4);essc(4);atp synthase alpha chain, mitochondrial(1);dna translocase ftsk(9);atp synthase subunit alpha(3)		NA
WP_003513989.1	None	NA	Type VII secretion system ESAT-6-like;ESAT-6-like superfamily	NA		NA		NA	WP_003513989.1;WP_003513990.1;WP_003513991.1;WP_003513992.1	hypothetical protein;hypothetical protein;hypothetical protein;hypothetical protein	NA	NA	NA	No	7;0	GO:0000154;GO:0043604;GO:0006281;GO:0006760;GO:0071702;GO:0034220	GO:1901681	GO:0009069;GO:0000097;GO:0009082	GO:0016765;GO:1901681;GO:0016829;GO:0032550	False	0	esxa(8);6 kda early secretory antigenic target (esat-6)(1);6 kda early secretory antigenic target(1);secreted protein esxb(12);esat-6-like protein mab_3113(6);esat-6-like protein esxb(2);virulence factor esxa(3);esat-6-like protein mab_3112(4);esat-6-like protein esxh(1);putative uncharacterized protein sag1039(3);uncharacterized protein(2);uncharacterized protein gbs1074(2);esat-6-like protein e…	zf-TFIIB domain-containing protein	Proteins_of_100_residues_with_WXG;Type_VII_secretion_system_;Uncharacterized_protein
WP_003513990.1	None	NA	Type VII secretion system ESAT-6-like;ESAT-6-like superfamily	NA		NA		NA	WP_003513989.1;WP_003513990.1;WP_003513991.1;WP_003513992.1	hypothetical protein;hypothetical protein;hypothetical protein;hypothetical protein	NA	NA	NA	No	NA;NA	NA	NA	NA	NA	False	0	esxa(8);uncharacterized protein(2);6 kda early secretory antigenic target (esat-6)(1);6 kda early secretory antigenic target(1);secreted protein esxb(8);esat-6-like protein mab_3113(6);esat-6-like protein esxb(2);virulence factor esxa(3);esat-6-like protein esxh(1);putative uncharacterized protein sag1039(3);uncharacterized protein gbs1074(2);sdea(3);esat-6-like protein 7(2);esat-6-like protein e…		NA
WP_003513995.1	None	NA	NA	NA		NA		NA	WP_003513995.1;WP_003518419.1;ADU75650.1	hypothetical protein;hypothetical protein;Hedgehog/intein hint domain-containing protein	NA	NA	NA	No	0;NA	GO:0010629;GO:0032269;GO:0009057;GO:0044283;GO:2000113;GO:0006221;GO:0006260;GO:1901137;GO:0006417;GO:0019692;GO:0009130;GO:0034655;GO:0008654;GO:0009262;GO:0031328;GO:0044265;GO:0006457;GO:0010557	GO:0004222;GO:0050661;GO:0022857	NA	NA	False	0	protein (dna mismatch endonuclease)(1);interleukin-18(3);chorismate synthase(6);metalloprotease stce(1)		Conserved_domain_protein;Uncharacterized_protein
WP_003514025.1	None	NA	NA	NA		NA		NA	WP_003514025.1	hypothetical protein	NA	NA	NA	No	NA;NA	NA	NA	NA	NA	False	0	NA		NA
WP_003514026.1	None	NA	NA	NA		NA		NA	WP_003514026.1;WP_014522651.1	hypothetical protein;Hedgehog/intein hint domain-containing protein	NA	NA	NA	No	NA;0	NA	NA	GO:0009069;GO:0000097;GO:0009082	GO:0016765;GO:1901681;GO:0016829;GO:0032550	False	0	sag0897 family crispr-associated protein(2);signal recognition particle 19 kda protein(5);conserved hypothetical protein tm1506(1);putative uncharacterized protein(10)		Uncharacterized_protein
WP_003514075.1	None	NA	NA	NA		NA		NA	WP_003514075.1;WP_003519528.1	hypothetical protein;hypothetical protein	NA	NA	NA	No	NA;0	NA	NA	GO:0009069;GO:0000097;GO:0009082	GO:0016765;GO:1901681;GO:0016829;GO:0032550	False	0	40s ribosomal protein s15(7);us19(3);alpha-s2-casein(2);ribosomal protein us19(1)		Uncharacterized_protein
WP_003514095.1	None	NA	NA	NA		NA		NA			NA	NA	NA	No	NA;NA	NA	NA	NA	NA	False	0	putative regulator of transfer genes arta(2);type iii secretion system effector protein(7);t3ss secreted effector nleb homolog(1);oxysterol-binding protein homolog 6(1);transferase(6);putative cytoplasmic protein(1);non-lee encoded effector protein nleb(2)		Uncharacterized_protein_DUF2004;Hypothetical_cytosolic_protein;Cytoplasmic_protein;Immunity_protein_Imm6;Uncharacterized_protein
WP_003514104.1	nan	PTS fructose transporter subunit IIBC(0.37859457137)	NA	NA		NA		NA	WP_003520207.1;WP_003516785.1;WP_003514102.1;WP_003514104.1;WP_003514106.1;WP_003514108.1;WP_003514110.1;WP_003514112.1	hypothetical protein;CRISPR-associated RAMP protein;CRISPR-associated RAMP protein;hypothetical protein;hypothetical protein;hypothetical protein;hypothetical protein;hypothetical protein	NA	NA	NA	No	7;NA	GO:0000154;GO:0043604;GO:0006281;GO:0006760;GO:0071702;GO:0034220	GO:1901681	NA	NA	False	0	ul18(1);hypothetical protein mg027(1);ribosomal protein ul18(1);dna ligase(1);60s ribosomal protein l5, putative(1);glutamine synthetase(1);fusion inhibitor mt-sifuvirtide(3);ribosomal protein l18(1)		PTS_fructose_transporter_subunit_IIBC;Uncharacterized_protein
WP_003514106.1	Inherit from NOG: CRISPR-associated RAMP protein, Csx10 family	CRISPR-associated Csx10 family RAMP protein(0.786509098025)	NA	NA		NA		NA	WP_003520207.1;WP_003516785.1;WP_003514102.1;WP_003514104.1;WP_003514106.1;WP_003514108.1;WP_003514110.1;WP_003514112.1	hypothetical protein;CRISPR-associated RAMP protein;CRISPR-associated RAMP protein;hypothetical protein;hypothetical protein;hypothetical protein;hypothetical protein;hypothetical protein	NA	NA	NA	No	NA;NA	NA	NA	NA	NA	False	0	cas6a(4);cas6b(3);cmr6(2);crispr system cmr subunit cmr3(4);crispr type iii-associated ramp protein csm3(4);crispr system cmr subunit cmr6(4);putative uncharacterized protein ph0350(3);crispr system cmr subunit cmr4(4);putative uncharacterized protein(2);endoribonuclease(1);cas6 protein(2);predicted component of a thermophile-specific dna repair system, contains a ramp domain(1);crispr-associated…		Uncharacterized_protein_;RAMP_superfamily_protein;Uncharacterized_protein
WP_003514141.1	nan	ABC transporter substrate-binding protein (Fragment)(0.467285447933)	NA	NA		NA		NA	WP_003514141.1	hypothetical protein	NA	NA	1.02181	True	1;NA	GO:0006096;GO:0019318;GO:0032984	GO:0051536;GO:0016860;GO:0005198	NA	NA	False	0	dcc-interacting protein 13 alpha(1);uncharacterized protein(1);bepe protein(1);putative sensor histidine kinase domain(1);30s ribosomal protein s18(1)		Uncharacterized_protein_;Uncharacterized_protein
WP_003514148.1	nan	NA	NA	NA		NA		NA	WP_003514148.1	hypothetical protein	NA	NA	NA	No	NA;NA	NA	NA	NA	NA	False	0	NA		NA
WP_003514187.1	nan	Zinc-ribbon domain-containing protein(0.263300728728)	NA	NA		NA		NA	WP_003514187.1	hypothetical protein	3.31022	2.22028	1.92514	No	7;5	GO:0000154;GO:0043604;GO:0006281;GO:0006760;GO:0071702;GO:0034220	GO:1901681	GO:0015031;GO:0046903;GO:0071973;GO:0051641;GO:0044283;GO:0033692	GO:0003677;GO:0060089;GO:0004540	False	0	cdc42-interacting protein 4(1);pulmonary surfactant-associated protein d(3);general control protein gcn4(1);putative phou-like phosphate regulatory protein(1);gp7-myh7-(1526-1571) chimera protein(8);formin-binding protein 1-like(1);dna glycosylase(2);mnd1(3);unconventional myosin-x, general control protein gcn4 fusion(1);prefoldin beta subunit 2(2);synaptosomal-associated protein 25(2);protein lu…		Double_zinc_ribbon;Zinc_ribbon_protein;A2L_zinc_ribbon_protein;Late_embryogenesis_abundant_protein_76_;Uncharacterized_protein;Late_embryogenesis_abundant_protein;Serine_proteinase;Predicted_membrane_protein;Replication_restart_DNA_helicase_PriA;Double_zinc_ribbon_protein;Rad50_zinc_hook_motif_protein;Conserved_domain_protein
WP_003514194.1	domain protein	DUF348 domain-containing protein [Ruminiclostridium thermocellum](0.598017142197)	"Resuscitation-promoting factor, domain of unknown function DUF348";3D domain;RlpA-like domain superfamily;G5 domain	NA		EC:3.2.1		peptidoglycan turnover;integral component of membrane;outer membrane;hydrolase activity, hydrolyzing O-glycosyl compounds	WP_003514194.1	hypothetical protein	NA	NA	NA	No	4;11	GO:0006935;GO:0007165;GO:0042558;GO:0032787;GO:0046129	GO:0004888;GO:0016779;GO:0020037	GO:0006508;GO:0006760;GO:0032508;GO:0032259;GO:0008152;GO:0010467	GO:0003678;GO:0016884	False	1	chitin elicitor-binding protein(2);membrane-bound lytic murein transglycosylase(1);spore germination protein yaah(1);membrane-bound lytic murein transglycosylase a(8);putative transglycosylase(2);resuscitation-promoting factor rpfb(3);surface protein g(6);accumulation-associated protein aap g511-spacer-g513 (consensus g5-spacer-consensus g5)(2);accumulation associated protein(9);beta-n-acetylhexo…		G5_domain_protein;Hypothetical_membrane_protein;Putative_exported_protein;Uncharacterized_protein_;Putative_3D_domain_protein;G5_domain;3D_;3D_domain_protein;3D_domain_containing_protein;Hypothetical_membrane_associated_protein;Uncharacterized_conserved_protein_YabE;Uncharacterized_protein_DUF348;Uncharacterized_protein_conserved_in_bacteria;Uncharacterized_protein_YabE;Uncharacterized_protein;Un…
WP_003514220.1	nan	NA	NA	NA		NA		NA	WP_003514218.1;WP_003514219.1;WP_003514220.1;WP_003516730.1	thymidylate kinase;Orn/Lys/Arg decarboxylase major region;hypothetical protein;beta propeller domain	8.56702	NA	NA	No	NA;NA	NA	NA	NA	NA	False	0	NA	zf-TFIIB domain-containing protein;YcxB family protein	Uncharacterized_protein
WP_003514245.1	Inherit from NOG: Membrane	DUF4097 and DUF4098 domain-containing protein YvlB(0.448817848189)	NA	NA		NA		NA	WP_003514245.1	hypothetical protein	2.93653	2.94893	2.52286	No	6;6	GO:0034030;GO:0034033;GO:0009108;GO:0044248;GO:0015986;GO:0044282;GO:0031167;GO:0009084;GO:0006767;GO:0022900;GO:0043603;GO:1901565;GO:0006090;GO:0001510;GO:0051704;GO:0009152;GO:0043604	GO:0003700;GO:0016903;GO:0008649;GO:0046933;GO:0003924;GO:0005515	GO:0000160;GO:0032506;GO:0019954;GO:0015980	GO:0016779;GO:0030554	False	0	molecular chaperone (small heat shock protein)(1);four helix bundle protein(1);immunogenic protein mpt70(1);small heat shock protein(4);transforming growth factor-beta-induced protein ig-h3(4);tubulin-specific chaperone c(1);dna polymerase iii, beta chain(2);lrc6(1);fascin(2);transforming growth factor-beta induced protein ig-h3(1);putative adhesin(4);periostin(2);tungsten-containing formylmethan…		PF13345_domain_protein;Conserved_domain_protein;Putative_adhesin;YvlB;Uncharacterized_protein
WP_003514246.1	Protein of unknown function (DUF2089)	NA	Protein of unknown function DUF2089	NA		NA		NA	WP_003514246.1	hypothetical protein	2.70829	1.9285	1.55154	No	8;NA	GO:0000097;GO:0009069;GO:1901607	GO:0016765;GO:0030170	NA	NA	False	0	hypothetical upf0122 protein sav1236(2);chromosome-partitioning protein spo0j(3);homeobox protein pax-6(1);protein (prd paired)(1);arac family transcriptional regulator(1);protein fdhe homolog(2);ecf rna polymerase sigma factor sigj(2);paired box protein pax-8(1);response regulator receiver(1);gere(6);transposable element tc3 transposase(1);paired box protein pax-5(1);putative uncharacterized pro…		Fis_family_transcriptional_regulator;Protein_of_uncharacterized_function;Uncharacterized_consrved_protein;Uncharacterized_protein_;Uncharacterized_protein
WP_003514313.1	nan	NA	MetI-like superfamily	NA		NA		NA	WP_003515357.1;WP_003514313.1	VanW family protein;hypothetical protein	NA	NA	NA	No	NA;NA	NA	NA	NA	NA	False	2	NA	YcxB family protein;zf-TFIIB domain-containing protein	NA
WP_003514338.1	Protein of unknown function (DUF402)	DUF402 domain-containing protein [Ruminiclostridium thermocellum](0.776001315332)	Domain of unknown function DUF402;FomD-like superfamily	NA		NA		NA	WP_003514339.1;WP_003514338.1	PHP domain-containing protein;hypothetical protein	NA	NA	NA	No	NA;4	NA	NA	GO:0051641;GO:0055085;GO:0071702;GO:0033036;GO:0015031	GO:0015405	False	0	hypothetical protein duf402(2);domain swapped dimer(2);fomd(2);monopolin complex subunit mam1(1);heparin lyase i(5);phosphatase sc4828(1)		Protein_of_uncharacterized_function_;Uncharacterized_protein_;Uncharacterized_protein_DUF402;Uncharacterized_protein
WP_003514378.1	ADP-ribosylglycohydrolase	ADP-ribosylglycohydrolase(0.49929315058)	ADP-ribosylation/Crystallin J1;ADP-ribosylation/Crystallin J1 superfamily	NA		EC:3		hydrolase activity;signaling receptor activity;membrane;metabolic process	WP_003514378.1;WP_003514377.1	ADP-ribosylation/Crystallin J1;beta-lactamase domain-containing protein	NA	NA	NA	No	NA;NA	NA	NA	NA	NA	False	0	NA		NA
WP_003514433.1	metal-binding protein	Metal-binding protein(0.292638127797)	Protein of unknown function DUF1847	NA		NA		NA	WP_003515290.1;WP_003514458.1;WP_003514456.1;WP_003514453.1;WP_003515293.1;WP_003515294.1;WP_003515296.1;WP_003515298.1;WP_003520835.1;WP_003514440.1;WP_003514439.1;WP_003514437.1;WP_003515302.1;WP_003514433.1;WP_003515304.1;WP_003515306.1;WP_003515309.1;WP_003515310.1	class I and II aminotransferase;Cys/Met metabolism pyridoxal-phosphate-dependent protein;endoribonuclease L-PSP;hypothetical protein;thiamine pyrophosphate TPP-binding domain-containing protein;pyruvate flavodoxin/ferredoxin oxidoreductase domain-containing protein;pyruvate ferredoxin/flavodoxin oxidoreductase subunit delta;pyruvate/ketoisovalerate oxidoreductase subunit gamma;class I and II amin…	NA	NA	NA	No	NA;NA	NA	NA	NA	NA	False	0	top7(1);orotate phosphoribosyltransferase(6);de novo designed protein or462(1);heterodisulfide reductase, subunit c(2);octarellin v.1(2);or34(2);sugar isomerase(1);protein or36(1);223aa long hypothetical arylmalonate decarboxylase(1);ap endonuclease, family 2(1);engineered protein or258(1);hypothetical protein(2);rossmann 2x3 fold protein(1);(2r)-phospho-3-sulfolactate synthase(1);dph2(2);de novo…		NA
WP_003514556.1	Intracellular proteinase inhibitor	Peptidase S8 and S53 subtilisin kexin sedolisin(0.316665162296)	Immunoglobulin-like fold;S-layer homology domain;Intracellular proteinase inhibitor BsuPI;Calycin	NA		EC:3.4.21		proteolysis;serine-type endopeptidase activity	WP_003514556.1	S-layer protein	NA	NA	NA	No	5;NA	GO:0046677;GO:0046390;GO:0018106;GO:0006810;GO:0055114;GO:0006928;GO:0071555;GO:0023014;GO:0006935;GO:0044248;GO:0006974	GO:0051539;GO:0097159;GO:1901363;GO:0008144;GO:0000155;GO:0046872;GO:0036094;GO:0051536;GO:0016616;GO:1901681	NA	NA	True	1	uncharacterized lipoprotein yjha(4);c5a peptidase(3);sbsb protein(1);class 1 collagenase(4);pmob(1);surface (s-) layer glycoprotein(10);bilirubin-inducible fluorescent protein unag(8);baccell_00875(1);intracellular proteinase inhibitor(3);collagenase(3);s-layer protein sap(6);colh protein(1)	ABC transporter permease;ABC transporter permease	Uncharacterized_conserved_protein_YjdB;Uncharacterized_protein_YjdB_;Peptidase_S8;Polygalacturonase;Secreted_pullulanase;Serine_protease;Fibronectin_type_III_domain_protein;Uncharacterized_protein;Alpha_amylase_catalytic_region;Amylopullulanase_AmyB_;Filamentous_hemagglutinin_outer_membrane_protein;Putative_repeat_protein_;Pullulanase;Amylopullulanase;Metallophosphoesterase;CARDB_protein;2;Peptid…
WP_003514599.1	nan	NA	NA	NA		NA		NA	WP_003514599.1;WP_003514597.1	hypothetical protein;type IV pilus assembly PilZ	1.55346	NA	NA	No	5;NA	GO:0046677;GO:0046390;GO:0018106;GO:0006810;GO:0055114;GO:0006928;GO:0071555;GO:0023014;GO:0006935;GO:0044248;GO:0006974	GO:0051539;GO:0097159;GO:1901363;GO:0008144;GO:0000155;GO:0046872;GO:0036094;GO:0051536;GO:0016616;GO:1901681	NA	NA	False	2	NA		Conserved_domain_protein;Uncharacterized_protein_;Putative_membrane_protein;Uncharacterized_protein
WP_003514722.1	None	NA	NA	NA		NA		NA	WP_003514722.1	hypothetical protein	2.76899	NA	NA	True	10;NA	GO:0006310;GO:0006464	GO:0140097;GO:0016616;GO:0051287;GO:0008408;GO:0015405;GO:0046872	NA	NA	False	0	methylated-dna--protein-cysteine methyltransferase(9);acyl-coa-binding protein(1);undecaprenyl pyrophosphate synthase(2)		Uncharacterized_protein
WP_003514796.1	None	NA	NA	NA		NA		NA	ADU73688.1;WP_003514796.1	hypothetical protein;hypothetical protein	NA	NA	NA	No	NA;6	NA	NA	GO:0000160;GO:0032506;GO:0019954;GO:0015980	GO:0016779;GO:0030554	False	0	protein (nadph-cytochrome p450 reductase)(1);bifunctional puta protein(3);uncharacterized protein orf56(4);sister chromatid cohesion protein pds5 homolog b(2);de novo designed protein lfr1(2);phenol hydroxylase p2 protein(1);bacteriohemerythrin(2);top7(1);phenol hydroxylase component phm(2);bromodomain-containing protein 3(1);hypothetical protein(1);designed protein(2);cohesin subunit pds5,cohesi…		Uncharacterized_protein
WP_003514797.1	None	NA	NA	NA		NA		NA	WP_003514797.1;WP_014522593.1	hypothetical protein;YD repeat protein	NA	NA	NA	No	10;NA	GO:0006310;GO:0006464	GO:0140097;GO:0016616;GO:0051287;GO:0008408;GO:0015405;GO:0046872	NA	NA	False	0	neural hemoglobin(2);homoserine kinase(2);calpain-2 catalytic subunit(2);calpain 2, large [catalytic] subunit precursor(1);calpain-7(1);4-hydroxybenzoyl-coa thioesterase(1);m-calpain(1);phosphomevalonate kinase(1);mu-like calpain(2);ssga-like sporulation-specific cell division protein(2);m-calpain large subunit(2);mevalonate diphosphate decarboxylase(2)	YcxB family protein;zf-TFIIB domain-containing protein;hypothetical protein Clo1313_1554	Uncharacterized_protein
WP_003514820.1	integral membrane protein	DUF975 domain-containing protein [Ruminiclostridium thermocellum](0.583379620095)	Protein of unknown function DUF975	NA		NA		integral component of membrane	WP_003514820.1	hypothetical protein	NA	NA	NA	No	NA;1	NA	NA	GO:1901137;GO:0034654;GO:0055086;GO:0022900;GO:0009082;GO:0071702;GO:0050793;GO:0043039	GO:0016740;GO:0016765	False	4	optineurin(4);nf-kappa-b essential modulator(4);uncharacterized protein involved in cysteine biosynthesis(1);sulfate transporter cysz(7)		Predicted_integral_membrane_protein;Putative_membrane_protein;PF06161_domain_protein;Putative_integral_membrane_protein;Uncharacterized_protein_;DUF975_family_protein;DUF975_family_protein_;Membrane_protein;PF06161_family_protein;Predicted_membrane_protein;Uncharacterized_protein;Uncharacterized_membrane_protein;Uncharacterized_protein_DUF975;Integral_membrane_protein
WP_003514904.1	phosphate transport regulator	DUF47 domain-containing protein [Ruminiclostridium thermocellum](0.552838961545)	Putative phosphate transport regulator	NA	uncharacterized protein	NA		NA	WP_003514904.1	phosphate transport regulator	NA	NA	NA	No	8;7	GO:0000097;GO:0009069;GO:1901607	GO:0016765;GO:0030170	GO:0006526	NA	False	0	talin 1(1);phosphate-specific transport system accessory protein phou homolog(4);hemoglobin beta(1);phosphate transport system protein phou homolog 2(2);hemoglobin subunit beta-1/2(2);transcription initiation factor tfiid subunit 9(2);pcff(4);protein sso2(3);talin-1(3);ps1(2);phosphate transport system protein phou homolog(4);phosphate transport system protein phou(2);hemoglobin beta-1/2 chain(1)…	sulfite exporter TauE/SafE family protein;sulfite exporter TauE/SafE family protein	Phosphate_transporter;DUF47_family_protein;Phosphate_transport_system_regulatory_protein_PhoU;DUF47_family_protein_;Uncharacterized_protein_;UPF0111_protein;PF01865_family_protein;Phosphate_transport_regulator_related_to_PhoU;Putative_phosphate_transport_regulator;Uncharacterized_protein;Phosphate_transport_regulator_;TIGR00153_family_protein;Uncharacterized_conserved_protein_YkaA;Type_I_pantothe…
WP_003514917.1	None	NA	NA	NA		NA		NA	WP_003514917.1	hypothetical protein	8.80984	8.53051	7.18383	No	NA;NA	NA	NA	NA	NA	False	1	class iii stress response-related atpase, aaa+ superfamily(1);uvrabc system protein b(1);excinuclease abc subunit(1);v-type sodium atpase subunit ntpg (f)(2);prion-like protein(1);regulator of g-protein signaling 14; rap1/rap2 interacting protein(1);v-type sodium atpase subunit g(2);uvrb(1);40-mer from uvrabc system protein b(1)		Uncharacterized_protein_;Uncharacterized_protein
WP_003514987.1	Domain of unknown function (DUF1910)	NA	Domain of unknown function DUF1911;Domain of unknown function DUF1910;"PA2201-like, C-terminal"	NA		NA		NA	WP_003514987.1;WP_014522653.1	hypothetical protein;Hedgehog/intein hint domain-containing protein	NA	NA	1.36326	No	6;1	GO:0034030;GO:0034033;GO:0009108;GO:0044248;GO:0015986;GO:0044282;GO:0031167;GO:0009084;GO:0006767;GO:0022900;GO:0043603;GO:1901565;GO:0006090;GO:0001510;GO:0051704;GO:0009152;GO:0043604	GO:0003700;GO:0016903;GO:0008649;GO:0046933;GO:0003924;GO:0005515	GO:1901137;GO:0034654;GO:0055086;GO:0022900;GO:0009082;GO:0071702;GO:0050793;GO:0043039	GO:0016740;GO:0016765	False	0	nucleoporin p58/p45(2);nucleoporin nup58/nup45(1);hypothetical protein pa2201(1)		Domain_of_uncharacterized_function_;Uncharacterized_protein_;Contig000113;Contig0005;Uncharacterized_protein_DUF1910;Uncharacterized_protein;Contig52;Contig000061
WP_003515029.1	nan	NA	WD40/YVTN repeat-like-containing domain superfamily;Quinoprotein alcohol dehydrogenase-like superfamily	NA		NA		protein binding	WP_003515027.1;WP_003515029.1	colicin V production protein;hypothetical protein	NA	NA	NA	True	1;NA	GO:0006096;GO:0019318;GO:0032984	GO:0051536;GO:0016860;GO:0005198	NA	NA	False	1	pre-mrna-splicing factor prp46(4);outer membrane assembly lipoprotein yfgl(4);pyrrolo-quinoline quinone(4);methylamine dehydrogenase heavy chain(1);utp4(2);eukaryotic translation initiation factor 2a(2);intraflagellar transport protein 80(1);protein lp49(1);dipeptidyl aminopeptidase iv, putative(1);dipeptidyl peptidase 4(4);26s proteasome regulatory subunit rpn14(2);uncharacterized protein ynce(1…		Outer_membrane_protein_assembly_factor_BamB;Uncharacterized_protein_;Putative_membrane_protein;Uncharacterized_protein
WP_003515048.1	None	Naphthoate synthase(0.714297384614)	NA	NA		EC:4.1.3.36		1,4-dihydroxy-2-naphthoyl-CoA synthase activity	WP_003515048.1	hypothetical protein	NA	NA	NA	True	6;0	GO:0034030;GO:0034033;GO:0009108;GO:0044248;GO:0015986;GO:0044282;GO:0031167;GO:0009084;GO:0006767;GO:0022900;GO:0043603;GO:1901565;GO:0006090;GO:0001510;GO:0051704;GO:0009152;GO:0043604	GO:0003700;GO:0016903;GO:0008649;GO:0046933;GO:0003924;GO:0005515	GO:0009069;GO:0000097;GO:0009082	GO:0016765;GO:1901681;GO:0016829;GO:0032550	False	0	tyrosine-protein kinase abl1(5);the conserved hypothetical protein tt1751(1);probable isochorismatase(1);phenazine biosynthesis protein phzd(1);dna ligase iii(1);lysozyme(1);rap guanine nucleotide exchange factor 5(1);p85 alpha(2);tyrosine-protein kinase abl2(1);cyclin-dependent kinase inhibitor 3(4);pescadillo homolog 1(1);ycac gene product(1);alginate biosynthesis protein algj(1);probable hydro…		1;Antibiotic_biosynthesis_monooxygenase;FERM_protein;Naphthoate_synthase;Uncharacterized_protein
WP_003515304.1	Ferredoxin	Probable electron transfer protein(0.397752092395)	2Fe-2S ferredoxin-like superfamily;2Fe-2S ferredoxin-type iron-sulfur binding domain;Beta-grasp domain superfamily;Protein of unknown function DUF4445	NA		NA		iron-sulfur cluster binding;electron transport chain;electron transfer activity	WP_003515290.1;WP_003514458.1;WP_003514456.1;WP_003514453.1;WP_003515293.1;WP_003515294.1;WP_003515296.1;WP_003515298.1;WP_003520835.1;WP_003514440.1;WP_003514439.1;WP_003514437.1;WP_003515302.1;WP_003514433.1;WP_003515304.1;WP_003515306.1;WP_003515309.1;WP_003515310.1	class I and II aminotransferase;Cys/Met metabolism pyridoxal-phosphate-dependent protein;endoribonuclease L-PSP;hypothetical protein;thiamine pyrophosphate TPP-binding domain-containing protein;pyruvate flavodoxin/ferredoxin oxidoreductase domain-containing protein;pyruvate ferredoxin/flavodoxin oxidoreductase subunit delta;pyruvate/ketoisovalerate oxidoreductase subunit gamma;class I and II amin…	NA	NA	NA	No	NA;NA	NA	NA	NA	NA	False	0	chaperone protein dnak(1);dimeric (2fe-2s) protein(6);ferredoxin vi(1);iron-sulfur cluster binding protein(9);ferredoxin(3);apoferredoxin(1);na(+)-translocating nadh-quinone reductase subunit f(1);rok family protein(1);putative 2-dehydro-3-deoxygalactonokinase(2);cytochrome p450 reductase(1);lmo0178 protein(5);putidaredoxin(14);toluene-4-monooxygenase electron transfer component(1);protein (putid…	hydrogenase nickel incorporation protein HypB;cobalamin-binding protein;DUF116 domain-containing protein;DUF362 domain-containing protein;DUF362 domain-containing protein;DUF3842 family protein	Methyltransferase_corrinoid_activation_protein;Vitamin_B12_dependent_methionine_synthase;TWA4_scaffold00001;Na;Ferredoxin;Putative_ferredoxin_;Phenol_hydroxylase_P5_protein;Uncharacterized_conserved_protein;Vitamin_B12_dependent_methionine_synthase_activation_region;Ferredoxin_;Putative_electron_transfer_protein;Uncharacterized_protein;Electron_transfer_protein;Probable_electron_transfer_protein;…
WP_003515317.1	Domain of unknown function (DU1801)	NA	Domain of unknown function DUF1801	NA		NA		NA	WP_003515317.1	hypothetical protein	NA	NA	NA	No	NA;NA	NA	NA	NA	NA	False	0	u4/u6 small nuclear ribonucleoprotein prp31(8);ras gtpase-activating-like protein iqgap1(1);p120gap(2);computationally designed four-helix bundle protein(2);ras gtpase-activating-like protein iqgap2(2);sec14-like protein 4(2);uncharacterized conserved protein of cog5646(1);8-amino-7-oxononanoate synthase(5);serine palmitoyltransferase(5);sec14-like protein 2(4);protein or38(1);bh2032 protein(2);p…	dockerin	Intracellular_iron_chaperone_frataxin;Uncharacterized_protein_YdhG_;Uncharacterized_conserved_protein;Uncharacterized_protein;PF08818_domain_protein;Uncharacterized_conserved_protein_YdhG
WP_003515370.1	nan	NA	Domain of unknown function DUF4340	NA		NA		NA	WP_003515370.1;WP_003515373.1;WP_003515376.1;WP_003515378.1	hypothetical protein;ABC transporter;ABC transporter;ABC transporter	2.48062	1.45915	1.22027	No	6;NA	GO:0034030;GO:0034033;GO:0009108;GO:0044248;GO:0015986;GO:0044282;GO:0031167;GO:0009084;GO:0006767;GO:0022900;GO:0043603;GO:1901565;GO:0006090;GO:0001510;GO:0051704;GO:0009152;GO:0043604	GO:0003700;GO:0016903;GO:0008649;GO:0046933;GO:0003924;GO:0005515	NA	NA	False	1	uncharacterized protein(1);carboxylesterases(1);nickel-cobalt-cadmium resistance protein nccx(2);thioredoxin signature protein(2);nucleoporin pom152(1);cytochrome c biogenesis protein ccmg(1)		Uncharacterized_protein_DUF4340;Putative_secreted_protein;Uncharacterized_protein_;Conserved_domain_protein;Uncharacterized_protein
WP_003515387.1	nan	NA	NA	NA		NA		NA	ADU73379.1;WP_003512787.1;WP_003515387.1	alanine racemase;carbohydrate kinase;hypothetical protein	NA	NA	NA	True	NA;3	NA	NA	GO:0000105;GO:0072521;GO:0046040	GO:0016757;GO:0032559;GO:0016866	False	0	myosin heavy chain, cardiac muscle beta isoform(6);ct398(2);general control protein gcn4 and tropomyosin 1 alpha chain(4);flagellar flij protein(1);peptidoglycan endopeptidase ripa(1);keratin, type i cytoskeletal 10(1);keratin, type i cytoskeletal 14(1);chromosome partition protein smc(1);cytoplasmic dynein 1 heavy chain 1(1);structural maintenance of chromosomes protein 2(1);dynein heavy chain l…		Uncharacterized_protein_;Uncharacterized_protein
WP_003515416.1	Ribosomal protein L7/L12 C-terminal domain	Ribosomal protein L7/L12 C-terminal domain-containing protein(0.498279034768)	"Ribosomal protein L7/L12, C-terminal/adaptor protein ClpS-like"	NA		NA		structural constituent of ribosome;integral component of membrane;ribosome;translation	WP_003515416.1;ADU73354.1	50S ribosomal protein L7/L12;hypothetical protein	NA	NA	NA	No	0;NA	GO:0010629;GO:0032269;GO:0009057;GO:0044283;GO:2000113;GO:0006221;GO:0006260;GO:1901137;GO:0006417;GO:0019692;GO:0009130;GO:0034655;GO:0008654;GO:0009262;GO:0031328;GO:0044265;GO:0006457;GO:0010557	GO:0004222;GO:0050661;GO:0022857	NA	NA	False	1	charged multivesicular body protein 3(4);hamp domain of af1503(4);50s ribosomal protein l7/l12(12);swi5-dependent recombination dna repair protein 1(2);hypothetical protein yhai(1);virion-associated protein(7);rna polymerase sigma factor rpod(1);protein ycie(2);mediator of rna polymerase ii transcription subunit 10(1);sthk cyclic nucleotide-gated potassium channel(1);conserved domain protein(3);f…		Uncharacterized_protein
WP_003515423.1	None	NA	NA	NA		NA		NA	WP_003515423.1	hypothetical protein	NA	NA	NA	No	NA;NA	NA	NA	NA	NA	False	0	general transcription factor iie subunit 1(1);fusion glycoprotein f0(1);interferon lambda receptor 1(1);e3 ubiquitin-protein ligase rnf31(2);putative uncharacterized protein(1)		NA
WP_003515468.1	None	NA	NA	NA		NA		NA	WP_003515466.1;WP_003515468.1	Baf family transcriptional activator;hypothetical protein	NA	NA	NA	No	0;NA	GO:0010629;GO:0032269;GO:0009057;GO:0044283;GO:2000113;GO:0006221;GO:0006260;GO:1901137;GO:0006417;GO:0019692;GO:0009130;GO:0034655;GO:0008654;GO:0009262;GO:0031328;GO:0044265;GO:0006457;GO:0010557	GO:0004222;GO:0050661;GO:0022857	NA	NA	False	0	cc-hex-ii(2);transcription factor tfiiib component b''(5);p2f(2);atp synthase subunit d, mitochondrial(3);coiled-coil and c2 domain-containing protein 1-like,gh13992p(1);serine/threonine-protein kinase 4(8);prefoldin beta subunit 2(2);serine/threonine-protein kinase 3(8);dna repair protein xrcc4,tropomyosin alpha-1 chain(2);prefoldin subunit beta(2);prefoldin(2);prefoldin beta subunit 1(1);genera…		Uncharacterized_protein
WP_003515474.1	nan	NA	NA	NA		NA		NA	WP_003520894.1;WP_003515474.1	biotin--acetyl-CoA-carboxylase ligase;hypothetical protein	NA	NA	NA	No	0;NA	GO:0010629;GO:0032269;GO:0009057;GO:0044283;GO:2000113;GO:0006221;GO:0006260;GO:1901137;GO:0006417;GO:0019692;GO:0009130;GO:0034655;GO:0008654;GO:0009262;GO:0031328;GO:0044265;GO:0006457;GO:0010557	GO:0004222;GO:0050661;GO:0022857	NA	NA	False	0	putative metal uptake regulation protein(1);peroxide operon regulator(2);edc3(1);transcriptional regulator (fur family)(2);ferric uptake regulation protein(22);probable zinc uptake regulation protein furb(1);peroxide stress sensing regulator(2);zinc uptake regulation protein(4);peroxide stress regulator perr, fur family(2);putative iron uptake regulatory protein(1);dna-binding transcriptional dua…		Uncharacterized_protein
WP_003515543.1	Nucleic-acid-binding protein implicated in transcription termination	DUF448 domain-containing protein(0.605339709683)	Domain of unknown function DUF448;Uncharacterized protein YlxR;YlxR-like superfamily	NA	ylxR; uncharacterized protein	NA		NA	WP_003515531.1;WP_003515533.1;WP_003515536.1;WP_003515537.1;WP_003515540.1;ADU74289.1;WP_003515542.1;WP_003515543.1;WP_003515545.1	riboflavin biosynthesis protein RibF;tRNA pseudouridine synthase B;phosphoesterase RecJ domain-containing protein;ribosome-binding factor A;translation initiation factor IF-2;translation initiation factor IF-2;ribosomal protein L7Ae/L30e/S12e/Gadd45;hypothetical protein;NusA antitermination factor	-5.27416	NA	NA	True	1;3	GO:0006096;GO:0019318;GO:0032984	GO:0051536;GO:0016860;GO:0005198	GO:0000105;GO:0072521;GO:0046040	GO:0016757;GO:0032559;GO:0016866	False	0	beta-1,3-xylanase(1);hypothetical cytosolic protein(2)		Protein_of_uncharacterized_function_;Ribosomal_protein_L7Ae_family_protein;YlxR_family_protein;Uncharacterized_conserved_protein;Uncharacterized_protein;PF04296_family_protein;COG2740
WP_003515559.1	None	NA	NA	NA		NA		NA	WP_003515559.1;WP_037295047.1;WP_003515563.1	hypothetical protein;ribosome recycling factor;uridylate kinase	NA	NA	NA	No	NA;NA	NA	NA	NA	NA	False	0	NA		NA
WP_003515586.1	nan	NA	Protein of unknown function DUF3842	NA		NA		NA	WP_003515586.1	hypothetical protein	NA	NA	NA	No	NA;NA	NA	NA	NA	NA	False	0	NA	helix-turn-helix transcriptional regulator;DUF4445 domain-containing protein	NA
WP_003515607.1	metal-binding protein	Ribosomal protein L32p(0.441946618735)	Large ribosomal RNA subunit accumulation protein YceD	NA	uncharacterized protein	NA		biological_process;ribosome;growth	WP_003515607.1	hypothetical protein	NA	NA	NA	No	1;NA	GO:0006096;GO:0019318;GO:0032984	GO:0051536;GO:0016860;GO:0005198	NA	NA	False	0	e3 ubiquitin-protein ligase parkin(1);top7(1);cerebellin-4(1);lumazine protein(3);protein cbln4(3)		Protein_clustered_with_ribosomal_protein_L32p;COG1399_protein;FIG01269488;Ribosomal_protein_L32p;Ribosomal_protein_L32_family_protein;Putative_ACR;Uncharacterized_protein;Protein;50S_ribosomal_protein_L32;Uncharacterized_ACR;Conserved_protein
WP_003515619.1	nan	NA	NA	NA		NA		NA	WP_003515619.1;ADU74243.1	hypothetical protein;hypothetical protein	6.70705	7.1986	5.74474	No	NA;NA	NA	NA	NA	NA	False	1	ec869 cdii(2);dna polymerase ii large subunit(1);immunity protein cdii-o11(2);cdii immunity protein(2);hypothetical protein nmb0488(2);syndecan-2(1);neurogenic locus notch homolog protein 1(1);cdii toxin(2)		Uncharacterized_protein
WP_003515648.1	None	NA	NA	NA		NA		NA	WP_003515648.1	hypothetical protein	-4.42156	NA	NA	No	NA;3	NA	NA	GO:0000105;GO:0072521;GO:0046040	GO:0016757;GO:0032559;GO:0016866	False	0	proteasome (prosome, macropain) 26s subunit, atpase, 4(2);26s protease regulatory subunit 8(2);26s protease regulatory subunit 6b(2);gmp synthetase(1);gmp synthase [glutamine-hydrolyzing] subunit b(2);pactolus i-domain(1);hypothetical protein ttha0303(1);26s protease regulatory subunit 7 homolog(5);26s protease regulatory subunit 6b homolog(3)	zf-TFIIB domain-containing protein	Uncharacterized_protein
WP_003515665.1	Protein of unknown function DUF58	DUF58 domain-containing protein [Ruminiclostridium thermocellum](0.337762128563)	Domain of unknown function DUF58	NA		NA		integral component of membrane	WP_003515663.1;WP_003515665.1;WP_003515667.1	ATPase;hypothetical protein;transglutaminase domain-containing protein	NA	NA	NA	No	4;NA	GO:0006935;GO:0007165;GO:0042558;GO:0032787;GO:0046129	GO:0004888;GO:0016779;GO:0020037	NA	NA	False	2	conserved hypothetical protein batb(1);x-ray repair cross-complementing protein 6(2);von willebrand factor type a(1);integrin alpha-m(1);integrin alpha-l(4);ku70(1);aerotolerance-related membrane protein(1);26s proteasome regulatory subunit rpn10(9);von willebrand factor(3);general transcription factor iih subunit 2(2);integrin(1);hypothetical membrane spanning protein(2);general transcription fa…		Uncharacterized_protein;Hypothetical_conserved_protein;Probable_membrane_protein;Uncharacterized_protein_DUF58;Uncharacterized_protein_;Uncharacterized_conserved_protein_;von_Willebrand_factor_A;Uncharacterized_conserved_protein;Conserved_repeat_protein
WP_003515667.1	transglutaminase domain-containing protein	Transglutaminase-like enzymes(0.606449152703)	Transglutaminase-like;Domain of unknown function DUF4129;Transglutaminase-like superfamily	NA		NA		integral component of membrane	WP_003515663.1;WP_003515665.1;WP_003515667.1	ATPase;hypothetical protein;transglutaminase domain-containing protein	NA	NA	NA	No	4;2	GO:0006935;GO:0007165;GO:0042558;GO:0032787;GO:0046129	GO:0004888;GO:0016779;GO:0020037	GO:0019359;GO:0015980;GO:0043414;GO:0043648;GO:0006525	GO:0016879;GO:0030170;GO:0016798	False	8	transglutaminase 2(1);arylamine n-acetyltransferase nat(8);peptide:n-glycanase(1);coagulation factor xiii(3);periplasmic protein(2);arylamine n-acetyltransferase 1(3);protein (coagulation factor xiii)(4);putative protease(1);arylamine n-acetyltransferase(5);transglutaminase-like enzymes, putative cysteine protease(1);putative uncharacterized protein(2);protein-glutamine gamma-glutamyltransferase …		Hypothetical_conserved_protein;Uncharacterized_protein_conserved_in_bacteria;FIG001454;Uncharacterized_protein_DUF4129;Uncharacterized_protein_DUF58;Uncharacterized_protein_;Transglutaminase_superfamily_protein;Transglutaminase_domain_protein;Transglutaminase_;Cysteine_protease;Transglutaminase;Transglutaminase_family_protein;Putative_protease;Uncharacterized_protein;Putative_cysteine_protease;Ye…
WP_003515675.1	Uncharacterized protein conserved in bacteria (DUF2225)	NA	Tetratricopeptide-like helical domain superfamily;Protein of unknown function DUF2225	NA	uncharacterized protein	NA		protein binding	WP_003515675.1;WP_003515677.1	hypothetical protein;VanW family protein	-4.38397	NA	NA	No	8;0	GO:0000097;GO:0009069;GO:1901607	GO:0016765;GO:0030170	GO:0009069;GO:0000097;GO:0009082	GO:0016765;GO:1901681;GO:0016829;GO:0032550	False	0	mitochondria fission 1 protein(4);histone lysine methyltransferase smyd1(1);lmo0325 protein(1);fis1(1);outer membrane assembly lipoprotein yfio(1);interferon-induced protein with tetratricopeptide repeats 1(1);ah receptor-interacting protein(1);bama-bamd fusion protein(1);superkiller protein 3(2);plcr protein(1);n-lysine methyltransferase smyd2(9);hat1-interacting factor 1(3);neutrophil cytosol f…		Uncharacterized_protein_;Uncharacterized_conserved_protein;Uncharacterized_protein;Conserved_protein;Uncharacterized_protein_conserved_in_bacteria_;Tetratricopeptide_tpr_2_repeat_protein
WP_003515698.1	Bacterial protein of unknown function (DUF881)	DUF881 domain-containing protein [Ruminiclostridium thermocellum](0.567147421088)	Protein of unknown function DUF881	NA		NA		integral component of membrane	WP_003515698.1;WP_014522613.1	hypothetical protein;hypothetical protein	NA	1.15952	1.24423	True	NA;NA	NA	NA	NA	NA	False	1	nitrogen regulatory protein p-ii(3);swi5-dependent ho expression protein 3(8);dna topoisomerase 4 subunit b,dna topoisomerase 4 subunit a(1);protein claret segregational(1);rab guanine nucleotide exchange factor sec2(2);nickel and cobalt resistance protein cnrr(4);kinetochore protein hec1, kinetochore protein spc25(2);gp7-myh7(1777-1855)-eb1 chimera protein(4);uncharacterized protein rv1825/mt187…		Uncharacterized_protein;Uncharacterized_protein_conserved_in_bacteria;Bacterial_protein_of_uncharacterized_function_;Uncharacterized_protein_;Division_initiation_protein;Probable_conserved_membrane_protein;Putative_membrane_protein;PF05949_family_protein;YlxW;Uncharacterized_conserved_protein_YlxW;Dihydropteridine_reductase;Predicted_division_initiation_protein;Uncharacterized_protein_YlxW_
WP_003515703.1	nan	NA	NA	NA		NA		NA	WP_003515703.1	hypothetical protein	NA	1.84021	NA	No	4;5	GO:0006935;GO:0007165;GO:0042558;GO:0032787;GO:0046129	GO:0004888;GO:0016779;GO:0020037	GO:0015031;GO:0046903;GO:0071973;GO:0051641;GO:0044283;GO:0033692	GO:0003677;GO:0060089;GO:0004540	False	0	putative khg/kdpg aldolase(1);trna (guanine-n(7)-)-methyltransferase(3);oxidoreductase, iron/ascorbate family(1);protein af-9(3);glyoxalase/bleomycin resistance protein/dioxygenase domain(2);sepf-like protein(1)	hypothetical protein Clo1313_1554;zf-TFIIB domain-containing protein	Uncharacterized_protein
WP_003515710.1	None	NA	NA	NA		NA		NA	WP_003515710.1	hypothetical protein	NA	NA	NA	No	NA;NA	NA	NA	NA	NA	False	0	NA	zf-TFIIB domain-containing protein	NA
WP_003515733.1	Chromosome segregation ATPase	AAA ATPase domain-containing protein(0.67672190607)	P-loop containing nucleoside triphosphate hydrolase	NA		NA		DNA recombination;ATP binding;DNA repair	WP_003515733.1	hypothetical protein	NA	NA	NA	No	5;5	GO:0046677;GO:0046390;GO:0018106;GO:0006810;GO:0055114;GO:0006928;GO:0071555;GO:0023014;GO:0006935;GO:0044248;GO:0006974	GO:0051539;GO:0097159;GO:1901363;GO:0008144;GO:0000155;GO:0046872;GO:0036094;GO:0051536;GO:0016616;GO:1901681	GO:0015031;GO:0046903;GO:0071973;GO:0051641;GO:0044283;GO:0033692	GO:0003677;GO:0060089;GO:0004540	False	0	rad50 abc-atpase(5);dna repair protein recn(4);dna double-strand break repair rad50 atpase,dna double-strand break repair rad50 atpase(4);chromosome segregation smc protein(1);chromosome partition protein smc(9);dna double-strand break repair rad50 atpase(18);structural maintenance of chromosomes protein 3(1);chromosome segregation protein smc(2);putative uncharacterized protein,putative uncharac…	zf-TFIIB domain-containing protein	ATPase_;Chromosome_partitioning_protein;Chromosome_segregation_ATPase;Chromosome_segregation_ATPases;Chromosomal_segregation_ATPase;Uncharacterized_protein_;Putative_chromosome_segregation_ATPase;AAA_ATPase_domain_protein;Putative_ATPase;Chromosome_segregation_protein;Chromosome_partitioning_protein_ParA;DNA_repair_exonuclease_SbcCD_nuclease_subunit_SbcD_fused_to_ATPase_RecF;Uncharacterized_prote…
WP_003515750.1	nan	NA	NA	NA		NA		NA	WP_003521255.1;WP_003515750.1	hypothetical protein;hypothetical protein	1.18358	0.858391	NA	No	7;7	GO:0000154;GO:0043604;GO:0006281;GO:0006760;GO:0071702;GO:0034220	GO:1901681	GO:0006526	NA	False	1	bactofilin a(2);dna beta-glucosyltransferase(6);probable septum site-determining protein minc(1);dna beta-glycosyltransferase(1);ice-binding protein(2);antifreeze protein(2);beta-glucosyltransferase(1)	zf-TFIIB domain-containing protein;hypothetical protein Clo1313_1554	Uncharacterized_protein
WP_003515754.1	nan	NA	Translation elongation factor EF1B/ribosomal protein S6	NA		NA		NA	WP_003515752.1;WP_003515754.1;WP_003515756.1;WP_003515758.1	hypothetical protein;hypothetical protein;fimbrial assembly family protein;hypothetical protein	NA	1.11862	NA	No	4;7	GO:0006935;GO:0007165;GO:0042558;GO:0032787;GO:0046129	GO:0004888;GO:0016779;GO:0020037	GO:0006526	NA	False	1	somatoliberin,botulinum neurotoxin type d(2);endobrevin(1);pilo protein(3);e2 glycoprotein(1);fiber protein(1);ubiquitin-like protein smt3,rna-induced transcriptional silencing complex protein tas3(2);envelope glycoprotein b(1);coat protein a(2);light chain of monoclonal antibody 5a(1);envelope glycoprotein gp2(1);attachment protein g3p(1);capsid protein vp(1);infectivity protein g3p(2);cerebelli…	hypothetical protein Clo1313_1554	Uncharacterized_protein
WP_003515787.1	None	NA	NA	NA		NA		NA	WP_003515789.1;WP_003515787.1;WP_003521440.1	copper amine oxidase-like domain-containing protein;hypothetical protein;hypothetical protein	2.93996	NA	NA	No	9;4	GO:0048870	GO:0016818;GO:0030248	GO:0051641;GO:0055085;GO:0071702;GO:0033036;GO:0015031	GO:0015405	True	0	austinol synthesis protein h(2);major autolysin(2);uridylate-specific endoribonuclease(3);outer membrane protein assembly factor bamc(1);prhc(1);outer membrane protein assembly factor bamd(2);replicase polyprotein 1ab(2)		Uncharacterized_protein
WP_003515825.1	nan	NA	"Glycosyl hydrolase, five-bladed beta-propellor domain superfamily";Dockerin domain superfamily;Invasin/intimin cell-adhesion fragments;"EF-Hand 1, calcium-binding site";Dockerin type I repeat;Immunoglobulin-like fold;Dockerin domain;"Carboxypeptidase-like, regulatory domain superfamily";"Bacterial Ig-like, group 2"	NA		NA		polysaccharide catabolic process;hydrolase activity, hydrolyzing O-glycosyl compounds	WP_003515825.1	Ig domain-containing protein	NA	NA	NA	No	NA;NA	NA	NA	NA	NA	True	1	NA	zf-TFIIB domain-containing protein	NA
WP_003515853.1	Uvrb UvrC protein	Activator of protein kinase McsB(0.671907517947)	YacH protein;UVR domain superfamily;"Zinc finger, RING/FYVE/PHD-type";UVR domain	NA	mcsA; protein arginine kinase activator	EC:2.1.1		phosphorylation;kinase activity;protein binding;methyltransferase activity;methylation	WP_003515855.1;WP_003515854.1;WP_003515853.1;WP_003515852.1	ATPase;ATP:guanido phosphotransferase;UvrB/UvrC protein;transcriptional repressor CtsR	NA	NA	NA	No	9;5	GO:0048870	GO:0016818;GO:0030248	GO:0015031;GO:0046903;GO:0071973;GO:0051641;GO:0044283;GO:0033692	GO:0003677;GO:0060089;GO:0004540	False	0	3-hydroxyanthranilate-3,4-dioxygenase(2);ubiquitin carboxyl-terminal hydrolase 12(5);zinc finger matrin-type protein 2(1);atp-dependent clp protease atp-binding subunit clpc(7);fyve-finger-containing rab5 effector protein rabenosyn-5(3);golgi to er traffic protein 1(3);3-hydroxyanthranilate 3,4-dioxygenase(2);excinuclease abc subunit(1);negative regulator of genetic competence clpc/mecb(6);class …		Nucleotide_excision_repair_protein;Activator_of_protein_kinase_mcsb;Protein_with_conserved_CXXC_pairs;YacH;Uncharacterized_protein_;Modulator_of_heat_shock_repressor_CtsR;Excinuclease_ABC_subunit_B;Protein_YacH;UvrABC_system_protein_B;Uncharacterized_protein_with_conserved_CXXC_pairs;Protein_arginine_kinase_activator;Activator_of_McsB_protein_kinase;Activator_of_protein_kinase_McsB;Uncharacterize…
WP_003515875.1	nan	NA	NA	NA		NA		NA	WP_003515875.1	hypothetical protein	NA	NA	NA	No	4;1	GO:0006935;GO:0007165;GO:0042558;GO:0032787;GO:0046129	GO:0004888;GO:0016779;GO:0020037	GO:1901137;GO:0034654;GO:0055086;GO:0022900;GO:0009082;GO:0071702;GO:0050793;GO:0043039	GO:0016740;GO:0016765	False	0	gallate dioxygenase(3);protein rs21-c6(2);caspase-3(1);pyrophosphatase(2);rs21-c6(8);hypothetical protein ypjd(3);green fluorescent protein,tax1-binding protein 1(2);hypothetical protein sso3215(1);mazg-related protein(1);protein mazg(8);nucleotide pyrophosphohydrolase(1);hypothetical protein(6)		Uncharacterized;Uncharacterized_protein_;Conserved_protein;Uncharacterized_protein
WP_003515883.1	nan	Nucleotide kinase(0.803152939409)	P-loop containing nucleoside triphosphate hydrolase	NA		NA		NA	WP_003515883.1	hypothetical protein	NA	NA	NA	No	NA;NA	NA	NA	NA	NA	False	0	NA		NA
WP_003515885.1	None	NA	NA	NA		NA		NA	WP_003515885.1	hypothetical protein	NA	NA	NA	No	NA;NA	NA	NA	NA	NA	False	0	NA	zf-TFIIB domain-containing protein	NA
WP_003515906.1	nan	NA	NA	NA		NA		NA	WP_003515906.1	hypothetical protein	NA	NA	NA	No	NA;NA	NA	NA	NA	NA	False	1	rod shape determining protein roda(1);kcsa channel(1);peptidoglycan glycosyltransferase roda(1)	zf-TFIIB domain-containing protein;YcxB family protein	NA
WP_003515910.1	domain containing) protein	NifU-related domain-containing protein(0.764007935949)	"NIF system FeS cluster assembly, NifU, N-terminal"	Reactome: R-HSA-1362409		NA		iron ion binding;iron-sulfur cluster binding;iron-sulfur cluster assembly	WP_003515912.1;WP_003515910.1	hypothetical protein;NifU-like domain-containing protein	NA	NA	NA	True	1;7	GO:0006096;GO:0019318;GO:0032984	GO:0051536;GO:0016860;GO:0005198	GO:0006526	NA	False	0	nifu-like protein(8);nifu protein (nifu-1)(2);periplasmic [nifese] hydrogenase, large subunit, selenocysteine-containing(1);nifu like protein iscu(1);putative lipoate-protein ligase a subunit 2(1);sufu(1);iron-sulfur cluster assembly scaffold protein(1);nitrogen-fixing nifu-like, n-terminal(1);iron-sulfur cluster biosynthesis protein iscu(8);zinc-dependent sulfurtransferase sufu(2);lipoate-protei…		Nitrogen_fixation_protein_NifU;No_significant_homology;Uncharacterized_protein_;FeS_cluster_assembly_scaffold_protein_NifU;Uncharacterized_protein
WP_003515912.1	nan	NA	GGGtGRT protein	NA		NA		NA	WP_003515912.1;WP_003515910.1	hypothetical protein;NifU-like domain-containing protein	NA	-0.565904	NA	No	1;NA	GO:0006096;GO:0019318;GO:0032984	GO:0051536;GO:0016860;GO:0005198	NA	NA	False	0	arginine repressor(13);nuclear mrna export protein sac3(2);transcription factor fapr(5);arginine repressor/activator protein(6);iron-sulfur cluster repair protein ytfe(1);ubiquilin-1(2)		No_significant_homology;GGGtGRT_protein;GGGtGRT_family_protein;Uncharacterized_protein;Gggtgrt_protein;GGGtGRT_domain_protein;GGGtGRT_protein_
WP_003515926.1	Transporter Permease Protein	Macrolide export ATP-binding/permease protein MacB(0.344845186929)	MacB-like periplasmic core domain;ABC transporter permease protein domain	NA	ABC.CD.P; putative ABC transport system permease protein	EC:3		hydrolase activity;integral component of membrane;membrane;plasma membrane;ATP binding	WP_003515926.1;WP_003515923.1;WP_003515921.1	hypothetical protein;RND family efflux transporter MFP subunit;ABC transporter	NA	NA	1.32532	No	1;0	GO:0006096;GO:0019318;GO:0032984	GO:0051536;GO:0016860;GO:0005198	GO:0009069;GO:0000097;GO:0009082	GO:0016765;GO:1901681;GO:0016829;GO:0032550	False	4	fig000988: predicted permease(2);lipoprotein-releasing system transmembrane protein lole(1);macrolide export atp-binding/permease protein yknz(2);lipoprotein-releasing system transmembrane protein lolc(4);lipopolysaccharide export system permease protein lptg(4);lipopolysaccharide export system permease protein lptf(1);lipoprotein-releasing system transmembrane protein lolc,lipoprotein-releasing …		ABC_transporter;Putative_macrolide_efflux_ABC_transporter;Macrolide_ABC_transporter_permease;Putative_ABC_transporter_permease_YknZ;Antimicrobial_peptide_ABC_superfamily_ATP_binding_cassette_transporter_membrane_protein;Cell_division_protein_FtsX;Putative_macrolide_efflux_ABC_transporter_permease_protein;Permease_family_protein;Conserved_hypothetical_membrane_protein;Efflux_ABC_transporter;ABC_tr…
WP_003515960.1	nan	NA	NA	NA		NA		NA	WP_003515960.1	hypothetical protein	NA	NA	NA	No	2;5	GO:0006222;GO:0046112;GO:0009130;GO:0006520;GO:0023014;GO:0000160;GO:0033036	NA	GO:0015031;GO:0046903;GO:0071973;GO:0051641;GO:0044283;GO:0033692	GO:0003677;GO:0060089;GO:0004540	False	0	designed protein dhd1:234_a(1);endo-beta-1, 4-glucanase(1);protein (glutaminyl-trna synthetase (e.c.6.1.1.18))(3);egi(1);glutaminyl-trna synthetase(3);endo type cellulase engi(1)		Uncharacterized_protein
WP_003516007.1	nan	NA	NA	NA		NA		NA	WP_003516013.1;WP_003516007.1;WP_003516004.1	hypothetical protein;hypothetical protein;hypothetical protein	NA	NA	NA	No	NA;NA	NA	NA	NA	NA	False	0	NA		NA
WP_003516027.1	Phage protein, HK97 gp10 family	Bacteriophage HK97-gp10 putative tail-component(0.785298431361)	"Bacteriophage HK97-gp10, putative tail-component"	NA		NA		NA	WP_003520682.1;WP_003520679.1;WP_003520677.1;WP_003520674.1;WP_003516032.1;WP_003516031.1;WP_003520671.1;WP_003516030.1;WP_003516029.1;WP_003516028.1;WP_003516027.1;WP_003516026.1;WP_003516025.1;WP_003516024.1;WP_003516023.1;WP_003516021.1;WP_003516020.1;WP_003516018.1;WP_003516017.1;WP_003516014.1	hypothetical protein;hypothetical protein;hypothetical protein;phage minor structural protein;phage tail component;hypothetical protein;hypothetical protein;hypothetical protein;phage major tail protein, phi13 family;hypothetical protein;phage protein, HK97 gp10 family;head-tail joining family protein;bacteriophage QLRG family DNA packaging;phage major capsid protein, HK97 family;peptidase S14 Cl…	NA	NA	NA	No	NA;NA	NA	NA	NA	NA	False	0	transcriptional repressor copg(3);bifunctional puta protein(3);uncharacterized protein orf56(4);v-type atp synthase subunit e(1);antitoxin endoai(1);bifunctional protein puta(5);proline dehydrogenase(3);antitoxin vapb26(4)		NA
WP_003516031.1	Tape measure protein	Prophage TMP(0.571161211851)	Armadillo-type fold;Armadillo-like helical	NA		NA		integral component of membrane;binding	WP_003520682.1;WP_003520679.1;WP_003520677.1;WP_003520674.1;WP_003516032.1;WP_003516031.1;WP_003520671.1;WP_003516030.1;WP_003516029.1;WP_003516028.1;WP_003516027.1;WP_003516026.1;WP_003516025.1;WP_003516024.1;WP_003516023.1;WP_003516021.1;WP_003516020.1;WP_003516018.1;WP_003516017.1;WP_003516014.1	hypothetical protein;hypothetical protein;hypothetical protein;phage minor structural protein;phage tail component;hypothetical protein;hypothetical protein;hypothetical protein;phage major tail protein, phi13 family;hypothetical protein;phage protein, HK97 gp10 family;head-tail joining family protein;bacteriophage QLRG family DNA packaging;phage major capsid protein, HK97 family;peptidase S14 Cl…	NA	NA	NA	No	NA;NA	NA	NA	NA	NA	False	0	NA		NA
WP_003516073.1	None	NA	NA	NA		NA		NA	WP_003516061.1;WP_003521380.1;WP_003516071.1;WP_003516073.1;WP_003516075.1;WP_003516077.1;WP_003516078.1;WP_003516080.1;WP_003521384.1;WP_003521386.1;WP_003516089.1;WP_003516091.1	CRISPR-associated protein;hypothetical protein;hypothetical protein;hypothetical protein;hypothetical protein;hypothetical protein;hypothetical protein;hypothetical protein;hypothetical protein;hypothetical protein;hypothetical protein;hypothetical protein	NA	NA	NA	True	5;NA	GO:0046677;GO:0046390;GO:0018106;GO:0006810;GO:0055114;GO:0006928;GO:0071555;GO:0023014;GO:0006935;GO:0044248;GO:0006974	GO:0051539;GO:0097159;GO:1901363;GO:0008144;GO:0000155;GO:0046872;GO:0036094;GO:0051536;GO:0016616;GO:1901681	NA	NA	False	0	transcription initiation factor iid 230k chain(1);thymidine kinase(3);internal protein i(1);c2 domain-containing protein-like(1);extended synaptotagmin-2(5);vp1(1);gamma-crystallin d(1)	zf-TFIIB domain-containing protein	Uncharacterized_protein
WP_003516075.1	Crispr-associated ramp protein	CRISPR/Cas system CSM-associated protein Csm3, group 7 of RAMP superfamily(0.543346382045)	CRISPR type III-associated RAMP protein	NA		NA		NA	WP_003516061.1;WP_003521380.1;WP_003516071.1;WP_003516073.1;WP_003516075.1;WP_003516077.1;WP_003516078.1;WP_003516080.1;WP_003521384.1;WP_003521386.1;WP_003516089.1;WP_003516091.1	CRISPR-associated protein;hypothetical protein;hypothetical protein;hypothetical protein;hypothetical protein;hypothetical protein;hypothetical protein;hypothetical protein;hypothetical protein;hypothetical protein;hypothetical protein;hypothetical protein	NA	NA	NA	True	3;3	GO:0043650;GO:0019359;GO:0040007;GO:0009117;GO:0015980;GO:0051701;GO:0009067;GO:0006081;GO:0043094;GO:0009073;GO:0033692;GO:0043648;GO:0043436;GO:0006073;GO:1901135;GO:0051260;GO:0016311	GO:0016791	GO:0000105;GO:0072521;GO:0046040	GO:0016757;GO:0032559;GO:0016866	False	0	crispr system cmr subunit cmr1-1(2);cmr6(2);crispr system cmr subunit cmr3(8);crispr type iii-associated ramp protein csm3(6);crispr system cmr subunit cmr6(4);crispr type iii-associated ramp protein csm4(4);crispr system cmr subunit cmr4(8);putative uncharacterized protein(4);csc2(1);predicted component of a thermophile-specific dna repair system, contains a ramp domain(2);cmr4(4)		DNA_repair_protein;Uncharacterized_protein_;TWA4_scaffold00001;Ramp_superfamily_protein_probably_involved_in_dna_repair;Uncharacterized_RAMP_superfamily_protein_probably_involved_in_DNA_repair;Putative_RAMP_superfamily_protein_probably_involved_in_DNA_repair;Uncharacterized_protein_involved_in_DNA_repair_;Uncharacterized_protein;Uncharacterized_protein_predicted_to_be_involved_in_DNA_repair_;RAMP…
WP_003516077.1	RAMP superfamily	CRISPR-associated protein Csx10(0.805626834092)	NA	NA	csx10; CRISPR-associated protein Csx10	NA		NA	WP_003516061.1;WP_003521380.1;WP_003516071.1;WP_003516073.1;WP_003516075.1;WP_003516077.1;WP_003516078.1;WP_003516080.1;WP_003521384.1;WP_003521386.1;WP_003516089.1;WP_003516091.1	CRISPR-associated protein;hypothetical protein;hypothetical protein;hypothetical protein;hypothetical protein;hypothetical protein;hypothetical protein;hypothetical protein;hypothetical protein;hypothetical protein;hypothetical protein;hypothetical protein	NA	NA	2.27325	True	1;NA	GO:0006096;GO:0019318;GO:0032984	GO:0051536;GO:0016860;GO:0005198	NA	NA	False	0	cas6b(3);cmr6(2);crispr system cmr subunit cmr3(4);cmr4(2);crispr system cmr subunit cmr6(4);crispr type iii-associated ramp protein csm4(2);crispr system cmr subunit cmr4(4);putative uncharacterized protein(1);csc2(1);putative uncharacterized protein ph0350(1);predicted component of a thermophile-specific dna repair system, contains a ramp domain(2);crispr-associated endoribonuclease cas6 2(16);…	YcxB family protein;hypothetical protein Clo1313_1554;zf-TFIIB domain-containing protein	RAMP_superfamily;Uncharacterized_protein_;TWA4_scaffold00001;Ramp_superfamily_protein;Putative_RAMP_superfamily_protein_probably_involved_in_DNA_repair;RAMP_I_III;Uncharacterized_protein_involved_in_DNA_repair_;Uncharacterized_protein;RAMP_superfamily_protein
WP_003516078.1	Crispr-associated ramp protein	CRISPR/Cas system CSM-associated protein Csm3, group 7 of RAMP superfamily(0.499059950454)	CRISPR type III-associated RAMP protein	NA		NA		NA	WP_003516061.1;WP_003521380.1;WP_003516071.1;WP_003516073.1;WP_003516075.1;WP_003516077.1;WP_003516078.1;WP_003516080.1;WP_003521384.1;WP_003521386.1;WP_003516089.1;WP_003516091.1	CRISPR-associated protein;hypothetical protein;hypothetical protein;hypothetical protein;hypothetical protein;hypothetical protein;hypothetical protein;hypothetical protein;hypothetical protein;hypothetical protein;hypothetical protein;hypothetical protein	NA	NA	NA	No	NA;NA	NA	NA	NA	NA	False	0	cas6a(6);crispr system cmr subunit cmr1-1(1);cmr6(1);crispr system cmr subunit cmr3(8);cmr4(2);crispr system cmr subunit cmr6(2);crispr type iii-associated ramp protein csm4(2);crispr system cmr subunit cmr4(4);putative uncharacterized protein(2);csc2(1);protein related to penicillin acylase(1);acyl-homoserine lactone acylase pvdq(1);predicted component of a thermophile-specific dna repair system…	zf-TFIIB domain-containing protein	NA
WP_003516080.1	nan	NA	NA	NA		NA		NA	WP_003516061.1;WP_003521380.1;WP_003516071.1;WP_003516073.1;WP_003516075.1;WP_003516077.1;WP_003516078.1;WP_003516080.1;WP_003521384.1;WP_003521386.1;WP_003516089.1;WP_003516091.1	CRISPR-associated protein;hypothetical protein;hypothetical protein;hypothetical protein;hypothetical protein;hypothetical protein;hypothetical protein;hypothetical protein;hypothetical protein;hypothetical protein;hypothetical protein;hypothetical protein	1.90014	NA	2.52672	No	NA;0	NA	NA	GO:0009069;GO:0000097;GO:0009082	GO:0016765;GO:1901681;GO:0016829;GO:0032550	False	0	diguanylate cyclase ydeh(4);uncharacterized protein(4);eal/ggdef domain protein(2);crispr system cmr subunit cmr2(5);cyclic dimeric gmp binding protein(2);diguanylate cyclase dosc(10);putative uncharacterized protein(1);protein fimx(1);cmr2dhd(4);diguanylate cyclase(8);csm1(8);diguanylate cyclase dgcz(1)		Inner_centromere_protein;Uncharacterized_protein_;TWA4_scaffold00001;Diguanylate_cyclase;Phage_major_tail_protein;Uncharacterized_protein;Conserved_domain_protein;RAMP_superfamily_protein
WP_003516103.1	nan	NA	NA	NA		NA		NA	ADU73817.1;WP_003516103.1	recombinase D;hypothetical protein	NA	NA	NA	True	4;0	GO:0006935;GO:0007165;GO:0042558;GO:0032787;GO:0046129	GO:0004888;GO:0016779;GO:0020037	GO:0009069;GO:0000097;GO:0009082	GO:0016765;GO:1901681;GO:0016829;GO:0032550	False	0	type iv pilus assembly protein pilf(6);vp1(1);sphingolipid long chain base-responsive protein lsp1(3);structural protein vp1(2);tfiid tbp associated factor 62(1);tho complex subunit 1(1);protein of unknown function(1);alpha-tubulin n-acetyltransferase 1(1)	zf-TFIIB domain-containing protein;YcxB family protein	Uncharacterized_protein
WP_003516112.1	Protein of unknown function (DUF342)	Putative polymerase with PALM domain, HD hydrolase domain and Zn ribbon(0.627045740169)	Flagellar assembly protein A	NA	uncharacterized protein	EC:3		NA	WP_003516112.1	hypothetical protein	1.14537	NA	-0.842515	No	NA;5	NA	NA	GO:0015031;GO:0046903;GO:0071973;GO:0051641;GO:0044283;GO:0033692	GO:0003677;GO:0060089;GO:0004540	False	0	acriflavine resistance protein a(4);uncharacterized protein(8);seryl-trna synthetase, cytoplasmic(2);secreted protein esxb(8);mnd1(3);virulence factor esxa(2);designed protein 2l4hc2_23(2);protein (seryl-trna synthetase (e.c.6.1.1.11))(2);seryl-trna synthetase(14);probable septum site-determining protein minc(1);multidrug efflux pump subunit acra(4)		Protein_of_uncharacterized_function_;PF03961_family_protein;Uncharacterized_protein_;Putative_polymerase;Putative_polymerase_with_PALM_domain;Polymerase;Predicted_polymerase;Uncharacterized_protein;Protein_of_hypothetical_function_DUF342
WP_003516128.1	nan	NA	Immunoglobulin-like fold	NA		NA		NA	WP_003516120.1;WP_003516128.1;WP_003511717.1	hypothetical protein;hypothetical protein;ABC transporter	NA	NA	NA	No	NA;NA	NA	NA	NA	NA	False	2	NA	hypothetical protein Clo1313_1554;zf-TFIIB domain-containing protein	NA
WP_003516155.1	nan	NA	NA	NA		NA		NA	WP_003516155.1	hypothetical protein	NA	NA	1.30246	No	NA;0	NA	NA	GO:0009069;GO:0000097;GO:0009082	GO:0016765;GO:1901681;GO:0016829;GO:0032550	False	2	stonustoxin subunit beta(1);upf0291 protein ynzc(5);transcriptional regulator, merr family(4)	zf-TFIIB domain-containing protein	Uncharacterized_protein
WP_003516160.1	domain protein	NA	"von Willebrand factor, type A";S-layer homology domain;TSP type-3 repeat;von Willebrand factor A-like domain superfamily	Reactome: R-HSA-186797		NA		calcium ion binding	WP_003516159.1;WP_003516160.1	peptidoglycan-binding domain-containing protein;S-layer protein	1.15325	NA	1.78866	No	0;1	GO:0010629;GO:0032269;GO:0009057;GO:0044283;GO:2000113;GO:0006221;GO:0006260;GO:1901137;GO:0006417;GO:0019692;GO:0009130;GO:0034655;GO:0008654;GO:0009262;GO:0031328;GO:0044265;GO:0006457;GO:0010557	GO:0004222;GO:0050661;GO:0022857	GO:1901137;GO:0034654;GO:0055086;GO:0022900;GO:0009082;GO:0071702;GO:0050793;GO:0043039	GO:0016740;GO:0016765	True	1	c2 toxin component-ii(1);anthrax protective antigen(1);irma(2);complement factor b(3);s-layer protein sap(6);protective antigen(15);thrombospondin-1(2);thrombospondin-2(4);surface (s-) layer glycoprotein(10);cartilage oligomeric matrix protein(6)		Peptidase_S8;Putative_lipoprotein_YiaD;DUF3289_family_protein;Serine_protease;Uncharacterized_protein;Thrombospondin_type_3_repeat;OmpA_family_protein_;R28_protein;SLH_domain_protein;von_Willebrand_factor_type_A;Lipase;Amidase;Surface_anchored_protein;AAA_ATPase;Ig_domain_protein;Uncharacterized_protein_;von_willebrand_factor_type_a;OmpA_family_protein;Putative_outer_membrane_protein;YD_repeat_pr…
WP_003516186.1	nan	Sodium pump decarboxylase gamma subunit(0.696729718754)	NA	NA		NA		NA	WP_003516184.1;WP_003516186.1;WP_003516188.1	carboxyl transferase;sodium pump decarboxylase subunit gamma;biotin/lipoyl attachment domain-containing protein	NA	NA	NA	No	4;NA	GO:0006935;GO:0007165;GO:0042558;GO:0032787;GO:0046129	GO:0004888;GO:0016779;GO:0020037	NA	NA	False	0	2-hydroxymuconate tautomerase(8);possible atls1-like light-inducible protein(1);ps01740(1);macrophage migration inhibitory factor(1);rhcc(2);4-oxalocrotonate tautomerase(9);malonate semialdehyde decarboxylase(2);4-oxalocrotonate isomerase protein(2);beta-subunit of trans-3-chloroacrylic acid dehalogenase(1);putative tautomerase(9);4-oxalocrotonate tautomerase, putative(1)	hypothetical protein Clo1313_1554	Sodium_pump_decarboxylase_subunit_gamma;Oxaloacetate_decarboxylase_alpha_subunit;Oxaloacetate_decarboxylase;Uncharacterized_protein
WP_003516198.1	nan	NA	"Uncharacterised conserved protein UCP036698, YpmA"	NA		NA		NA	WP_003516198.1;WP_003516200.1;WP_003516203.1;ADU74579.1;WP_003516205.1	hypothetical protein;RpiR family transcriptional regulator;phosphoglycerate mutase;phosphoglycerate mutase;hypothetical protein	NA	NA	NA	No	NA;10	NA	NA	GO:0000272;GO:0009169;GO:0009220;GO:0006351;GO:0046132;GO:0009154;GO:0009207;GO:0040007;GO:0046130;GO:0008654;GO:0006261;GO:0032508;GO:0009056	GO:0008094;GO:0030248;GO:0005524;GO:0004519;GO:0003899;GO:0016881;GO:0019843;GO:0004553;GO:0003690	False	0	ap-4 complex accessory subunit tepsin(2);protein sup-12, isoform a(1);poly (adp-ribose) polymerase family, member 10 variant(1);rna-binding region containing protein 1(1)		BH1693_protein;Uncharacterized_conserved_protein_UCP036698;Uncharacterized_protein_DUF4264;Uncharacterized_conserved_protein;Protein_ypmA;Uncharacterized_protein
WP_003516246.1	Metal dependent phosphohydrolase	Response regulators consisting of a CheY-like receiver domain and an HD-GYP domain(0.668308021296)	GAF-like domain superfamily;CheY-like superfamily;HD/PDEase domain;Domain of unknown function DUF3369;HD-GYP domain;HD domain;"Signal transduction response regulator, receiver domain";HDIG domain	NA		NA		NA	WP_003516246.1	response regulator receiver modulated metal dependent phosphohydrolase	NA	1.0512	NA	No	3;0	GO:0043650;GO:0019359;GO:0040007;GO:0009117;GO:0015980;GO:0051701;GO:0009067;GO:0006081;GO:0043094;GO:0009073;GO:0033692;GO:0043648;GO:0043436;GO:0006073;GO:1901135;GO:0051260;GO:0016311	GO:0016791	GO:0009069;GO:0000097;GO:0009082	GO:0016765;GO:1901681;GO:0016829;GO:0032550	False	0	response regulator pled(2);cgmp-specific 3',5'-cyclic phosphodiesterase(5);cgmp-dependent 3',5'-cyclic phosphodiesterase(2);uncharacterized protein bd1817(2);3',5'-cyclic nucleotide phosphodiesterase 2a(1);response regulator receiver:metal-dependent phosphohydrolase, hd subdomain(1);hd superfamily hydrolase(1);mmoq response regulator(1);5'-deoxynucleotidase yfbr(1);3'3'-cgamp-specific phosphodies…		Metal_dependent_phosphohydrolase;PAS_sensor_protein;Sensor_cyclic_diguanylate_phosphodiesterase;HD_domain_protein;Uncharacterized_protein_;Response_regulator_;Cyclic_diguanylate_phosphodiesterase;Response_regulator;Putative_ATP_synthase_F0;HDIG_domain_protein;Adenylate_cyclase;Response_regulator_receiver_modulated_metal_dependent_phosphohydrolase;Uncharacterized_protein;Phosphohydrolase;Putative_…
WP_003516256.1	nan	Cell dividion protein FtsZ(0.414086843282)	Protein of unknown function DUF4956	NA		NA		integral component of membrane;cell division	WP_003516256.1	hypothetical protein	NA	NA	NA	No	3;10	GO:0043650;GO:0019359;GO:0040007;GO:0009117;GO:0015980;GO:0051701;GO:0009067;GO:0006081;GO:0043094;GO:0009073;GO:0033692;GO:0043648;GO:0043436;GO:0006073;GO:1901135;GO:0051260;GO:0016311	GO:0016791	GO:0000272;GO:0009169;GO:0009220;GO:0006351;GO:0046132;GO:0009154;GO:0009207;GO:0040007;GO:0046130;GO:0008654;GO:0006261;GO:0032508;GO:0009056	GO:0008094;GO:0030248;GO:0005524;GO:0004519;GO:0003899;GO:0016881;GO:0019843;GO:0004553;GO:0003690	False	3	probable acetolactate synthase isozyme iii (small subunit)(3);hypothetical protein hp_0495(1);4-amino-4-deoxy-l-arabinose transferase or related glycosyltransferases of pmt family(1);formyltetrahydrofolate deformylase(1);de novo designed protein lfr1(2);hypothetical upf0250 protein ybed(1);acetolactate synthase isozyme 1 small subunit(1);putative transcriptional regulator, asnc family(2);gtp pyro…		Uncharacterized_protein_;TWA4_scaffold00001;Cell_division_protein_FtsZ;Putative_membrane_protein;MFS_transporter;Cell_dividion_protein_FtsZ;Uncharacterized_protein_DUF4956;Uncharacterized_membrane_protein_YhiD;Uncharacterized_protein
WP_003516269.1	Pyrrolo-quinoline quinone	Pyrrolo-quinoline quinone(0.643319421383)	Quinoprotein alcohol dehydrogenase-like superfamily	NA		NA		integral component of membrane	WP_003516269.1	pyrrolo-quinoline quinone	NA	NA	NA	True	9;NA	GO:0048870	GO:0016818;GO:0030248	NA	NA	False	1	type ii quinohemoprotein alcohol dehydrogenase(2);methanol dehydrogenase large subunit(2);quinohemoprotein alcohol dehydrogenase(4);protein (quinoprotein ethanol dehydrogenase)(2);methanol dehydrogenase(4);outer membrane protein assembly factor bamb(4);alcohol dehydrogenase(2);methanol dehydrogenase protein, large subunit(2);pyrrolo-quinoline quinone(4);methanol dehydrogenase heavy subunit(2);lip…	hypothetical protein Clo1313_1554	PQQ_enzyme_repeat_protein;Outer_membrane_biogenesis_protein_BamB;Uncharacterized_protein_;Protein_kinase;Serine_protease;Uncharacterized_protein;Outer_membrane_protein_assembly_factor_BamB;Outer_membrane_assembly_lipoprotein_YfgL;Cell_surface_protein;Dehydrogenase
WP_003516277.1	copper amine	Copper amine oxidase-like domain-containing protein(0.607126674141)	"Copper amine oxidase-like, N-terminal domain superfamily";ClpP/crotonase-like domain superfamily;Tail specific protease;Galactose-binding-like domain superfamily;"Copper amine oxidase-like, N-terminal";Domain of unknown function DUF5050	Reactome: R-HSA-2187335|Reactome: R-HSA-2453902		NA		proteolysis;serine-type peptidase activity	WP_003516277.1	copper amine oxidase-like domain-containing protein	NA	NA	NA	No	NA;NA	NA	NA	NA	NA	True	1	NA		NA
WP_003516357.1	None	NA	Periplasmic binding protein-like I;"ABC transporter, substrate-binding protein"	NA	ABC.X4.S; putative ABC transport system substrate-binding protein	NA		NA	WP_003516357.1	hypothetical protein	-2.9489	-3.3119	-4.19681	No	NA;13	NA	NA	GO:0006935;GO:0000272;GO:0006261	GO:0030246	True	0	putative sugar abc transport system, substrate-binding protein(1);l-arabinose abc transporter, periplasmic l-arabinose-binding protein(1);abc transporter, carbohydrate uptake transporter-2 (cut2) family, periplasmic sugar-binding protein(1);galactose-binding protein(2);abc ribose transporter, periplasmic solute-binding protein(1);galactose/glucose-binding protein(1);probable ribose abc transporte…		ABC_transporter;Membrane_protein;Uncharacterized_protein_;ABC_transporter_permease;Uncharacterized_protein
WP_003516360.1	nan	Orotate phosphoribosyltransferase(0.560202857149)	Phosphoribosyltransferase-like;Phosphoribosyltransferase domain	NA		EC:2.4		nucleoside metabolic process;transferase activity, transferring glycosyl groups	WP_003516358.1;WP_003516360.1	MiaB family RNA modification protein;hypothetical protein	2.13776	0.937058	1.53049	No	8;9	GO:0000097;GO:0009069;GO:1901607	GO:0016765;GO:0030170	GO:0010556;GO:0051171;GO:2000112	GO:0140097;GO:0016835;GO:0046872;GO:0004673	False	0	phosphoribosyl pyrophosphate synthetase-associated protein 2(1);orotate phosphoribosyltransferase(29);xanthine phosphoribosyltransferase(1);adenine phosphoribosyltransferase(2);orotate phosphoribosyltransferase 1(6);phosphoribosyl pyrophosphate synthetase-associated protein 1(1);phosphoribosyltransferase(2);ump synthase(2);ribose-phosphate pyrophosphokinase(4);omp synthase(2)		Uncharacterized_protein_;Orotate_phosphoribosyltransferase;Orotate_phosphoribosyltransferase_;Uncharacterized_protein
WP_003516362.1	nan	NA	NA	NA		NA		NA	WP_003516362.1	hypothetical protein	NA	NA	NA	No	NA;NA	NA	NA	NA	NA	False	0	NA	hypothetical protein Clo1313_1554	NA
WP_003516379.1	nan	NA	NA	NA		NA		NA	WP_003516377.1;WP_003516379.1;WP_003516386.1	alanine racemase;hypothetical protein;aluminum resistance family protein	NA	NA	NA	No	3;4	GO:0043650;GO:0019359;GO:0040007;GO:0009117;GO:0015980;GO:0051701;GO:0009067;GO:0006081;GO:0043094;GO:0009073;GO:0033692;GO:0043648;GO:0043436;GO:0006073;GO:1901135;GO:0051260;GO:0016311	GO:0016791	GO:0051641;GO:0055085;GO:0071702;GO:0033036;GO:0015031	GO:0015405	False	1	silb, silver efflux protein, mfp component of the three components proton antiporter metal efflux system(1);acriflavine resistance protein a(3);membrane-fusion protein(3);membrane fusion protein(2);putative maca, multidrug resistance protein mexa(3);macrolide-specific efflux protein maca(2);putative efflux transporter(1);fibrinogen alpha chain(4);putative maca(1);macrolide export protein maca(3);…		Membrane_fusion_protein;Secretion_protein_HlyD;Chromosome_partition_protein_smc;Uncharacterized_protein_;HlyD_family_secretion_protein;Membrane_protein;Multidrug_resistance_efflux_pump;Secretion_protein;Putative_membrane_fusion_protein;Efflux_transporter;Uncharacterized_protein;Conserved_domain_protein;Uncharacterized_conserved_protein_UCP02828;HlyD_secretion_family_protein
WP_003516386.1	aluminum resistance protein	Cystathionine beta-lyase family protein involved in aluminum resistance(0.69259835767)	"Pyridoxal phosphate-dependent transferase, major region, subdomain 1";Putative methionine gamma-lyase;Pyridoxal phosphate-dependent transferase;"Cys/Met metabolism, pyridoxal phosphate-dependent enzyme"	Reactome: R-HSA-1614558|Reactome: R-HSA-1614603|Reactome: R-HSA-2408508		EC:4		NA	WP_003516377.1;WP_003516379.1;WP_003516386.1	alanine racemase;hypothetical protein;aluminum resistance family protein	NA	NA	NA	No	3;4	GO:0043650;GO:0019359;GO:0040007;GO:0009117;GO:0015980;GO:0051701;GO:0009067;GO:0006081;GO:0043094;GO:0009073;GO:0033692;GO:0043648;GO:0043436;GO:0006073;GO:1901135;GO:0051260;GO:0016311	GO:0016791	GO:0051641;GO:0055085;GO:0071702;GO:0033036;GO:0015031	GO:0015405	False	0	putative 4-aminobutyrate aminotransferase(2);selenocysteine lyase(1);aluminum resistance protein(2);serine hydroxymethyltransferase(15);aspartate aminotransferase(5);cystathionine beta-lyase family protein, ynbb b.subtilis ortholog(2);cysteine desulfurase(1);alanine--glyoxylate aminotransferase(1);serine--pyruvate aminotransferase(6);methionine gamma-lyase(1);isoleucine 2-epimerase(4);putative cy…		TWA4_scaffold00001;Aluminum_resistance_protein;Aluminum_resistance_family_protein;Aluminium_resistance_family_protein;Uncharacterized_protein
WP_003516438.1	Protein of unknown function (DUF342)	Putative polymerase with PALM domain, HD hydrolase domain and Zn ribbon(0.603909603331)	Flagellar assembly protein A	NA	uncharacterized protein	EC:3		NA	WP_003516438.1	hypothetical protein	-1.07762	NA	NA	True	3;NA	GO:0043650;GO:0019359;GO:0040007;GO:0009117;GO:0015980;GO:0051701;GO:0009067;GO:0006081;GO:0043094;GO:0009073;GO:0033692;GO:0043648;GO:0043436;GO:0006073;GO:1901135;GO:0051260;GO:0016311	GO:0016791	NA	NA	False	0	acriflavine resistance protein a(4);uncharacterized protein(8);seryl-trna synthetase, cytoplasmic(4);septation ring formation regulator ezra(2);mnd1(3);line-1 retrotransposable element orf1 protein(2);designed protein 2l4hc2_23(2);protein (seryl-trna synthetase (e.c.6.1.1.11))(2);seryl-trna synthetase(16);probable septum site-determining protein minc(1);protein (kinesin motor ncd)(1);multidrug ef…		Protein_of_uncharacterized_function_;PF03961_family_protein;Uncharacterized_protein_;Phosphoglucosamine_mutase;Putative_polymerase;Excinuclease_ABC;Putative_polymerase_with_PALM_domain;Polymerase;Predicted_polymerase;Uncharacterized_protein
WP_003516556.1	nan	AAA domain containing protein(0.40898788518)	P-loop containing nucleoside triphosphate hydrolase	NA		NA		NA	WP_003516556.1	hypothetical protein	NA	NA	NA	No	NA;NA	NA	NA	NA	NA	False	0	septum site-determining protein mind(3);cell division inhibitor (mind-1)(1);atpase, para family(2);cell division inhibitor(1);nitrogenase iron protein(3);para(3);cobyrinic acid ac-diamide synthase(4);uncharacterized protein(4);nitrogenase iron protein 1(3);spooj regulator (soj)(4);probable cell division inhibitor mind(1);pf-32 protein(2);site-determining protein(8);maintenance of carboxysome posi…		Polysaccharide_biosynthesis_protein;Cellulose_biosynthesis_protein_BcsQ;Pilus_assembly_protein_CpaE;Mitochondrial_MinD;Uncharacterized_protein;AAA_domain_containing_protein
WP_003516558.1	nan	Flagellar biosynthesis protein FlgA(0.503711993409)	NA	NA		NA		integral component of membrane	WP_003516558.1;WP_003516560.1;WP_003516561.1;WP_003516564.1;WP_003516566.1;WP_003516568.1;WP_003516570.1;WP_003516571.1	hypothetical protein;hypothetical protein;type II secretion system protein E;hypothetical protein;hypothetical protein;hypothetical protein;hypothetical protein;hypothetical protein	NA	1.15754	1.36504	No	NA;NA	NA	NA	NA	NA	False	1	type iii antifreeze protein 6(1);dna replication licensing factor mcm3(6);type iii antifreeze protein nfeafp11(2);protein (antifreeze protein type iii)(5);flagellar protein flga(1);type-3 ice-structuring protein hplc 12(2);type iii antifreeze protein(1);antifreeze protein rd3 type iii(2);type iii antifreeze protein isoform hplc 12(3);ice-structuring protein(5);homeobox protein nkx-2.5(2);antifree…		Flagellar_biosynthesis_protein_FlgA;Uncharacterized_protein_;Uncharacterized_protein
WP_003516560.1	nan	ATPase(0.399341833001)	P-loop containing nucleoside triphosphate hydrolase	NA		NA		NA	WP_003516558.1;WP_003516560.1;WP_003516561.1;WP_003516564.1;WP_003516566.1;WP_003516568.1;WP_003516570.1;WP_003516571.1	hypothetical protein;hypothetical protein;type II secretion system protein E;hypothetical protein;hypothetical protein;hypothetical protein;hypothetical protein;hypothetical protein	1.45159	NA	NA	True	NA;6	NA	NA	GO:0000160;GO:0032506;GO:0019954;GO:0015980	GO:0016779;GO:0030554	False	0	septum site-determining protein mind(3);uncharacterized protein(8);cell division inhibitor(1);para(3);cobyrinic acid a,c-diamide synthase(3);cobyrinic acid ac-diamide synthase(2);cell division inhibitor (mind-1)(1);light-independent protochlorophyllide reductase iron-sulfur atp-binding protein(2);nitrogenase iron protein 1(8);nitrogenase iron protein(2);probable cell division inhibitor mind(1);pf…	hypothetical protein Clo1313_1554	Polysaccharide_biosynthesis_protein;AAA_domain_protein;Chromosome_partitioning_protein;Capsular_exopolysaccharide_synthesis_family_protein;Capsular_biosynthesis_protein_;Polysaccharide_biosynthesis_tyrosine_autokinase;Capsular_exopolysaccharide_family_protein;Capsular_polysaccharide_biosynthesis_protein;Uncharacterized_protein;Protein_tyrosine_kinase_;Exopolysaccharide_biosynthesis_protein;ATPase…
WP_003516564.1	nan	NA	NA	NA		NA		NA	WP_003516558.1;WP_003516560.1;WP_003516561.1;WP_003516564.1;WP_003516566.1;WP_003516568.1;WP_003516570.1;WP_003516571.1	hypothetical protein;hypothetical protein;type II secretion system protein E;hypothetical protein;hypothetical protein;hypothetical protein;hypothetical protein;hypothetical protein	NA	NA	NA	No	7;0	GO:0000154;GO:0043604;GO:0006281;GO:0006760;GO:0071702;GO:0034220	GO:1901681	GO:0009069;GO:0000097;GO:0009082	GO:0016765;GO:1901681;GO:0016829;GO:0032550	False	5	atp-binding cassette sub-family b member 8, mitochondrial(1);af1502(2);wlab protein(4);atp-driven flippase pglk(2);lipid a export atp-binding/permease protein msba(7);abc-type bacteriocin transporter(3);abc transporter, atp-binding protein(1);protein glycosylation k(1);abc transporter(2)		Uncharacterized_protein_;Putative_membrane_protein;Uncharacterized_protein
WP_003516566.1	nan	Flp pilus assembly protein TadB(0.417237516192)	NA	NA		NA		integral component of membrane	WP_003516558.1;WP_003516560.1;WP_003516561.1;WP_003516564.1;WP_003516566.1;WP_003516568.1;WP_003516570.1;WP_003516571.1	hypothetical protein;hypothetical protein;type II secretion system protein E;hypothetical protein;hypothetical protein;hypothetical protein;hypothetical protein;hypothetical protein	NA	NA	NA	True	NA;NA	NA	NA	NA	NA	False	3	bacterial dynamin-like protein(2);leoa(1);septum site-determining protein diviva(6);6-phosphofructo-1-kinase gamma-subunit(1);wlab protein(4);lipid a export atp-binding/permease protein msba(7);atp-driven flippase pglk(2);cell cycle protein gpsb(6);curli production assembly/transport component csgf(1);uncharacterized abc transporter atp-binding protein tm_0288(2);abc transporter (hlyb subfamily)(…	hypothetical protein Clo1313_1554	Flp_pilus_assembly_protein_TadB;Uncharacterized_protein
WP_003516570.1	nan	Putative membrane protein YphA (DoxX/SURF4 family)(0.526818476139)	NA	NA		NA		integral component of membrane	WP_003516558.1;WP_003516560.1;WP_003516561.1;WP_003516564.1;WP_003516566.1;WP_003516568.1;WP_003516570.1;WP_003516571.1	hypothetical protein;hypothetical protein;type II secretion system protein E;hypothetical protein;hypothetical protein;hypothetical protein;hypothetical protein;hypothetical protein	NA	NA	NA	No	NA;NA	NA	NA	NA	NA	False	1	NA	hypothetical protein Clo1313_1554;zf-TFIIB domain-containing protein	NA
WP_003516571.1	nan	NA	NA	NA		NA		NA	WP_003516558.1;WP_003516560.1;WP_003516561.1;WP_003516564.1;WP_003516566.1;WP_003516568.1;WP_003516570.1;WP_003516571.1	hypothetical protein;hypothetical protein;type II secretion system protein E;hypothetical protein;hypothetical protein;hypothetical protein;hypothetical protein;hypothetical protein	NA	NA	NA	No	NA;NA	NA	NA	NA	NA	False	1	rwd domain-containing protein 1(1);uncharacterized protein(1);cation exchanger yfke(4);putative lipoprotein ycda(1);ring finger protein 25(1);atp synthase subunit b, chloroplastic(2);atp synthase subunit b(6)	hypothetical protein Clo1313_1554
WP_003516577.1	None	Ubiquitin-like domain-containing protein(0.293605385551)	YukD-like;Ubiquitin-like domain superfamily;Ubiquitin domain	NA		NA		protein binding	WP_003516577.1	hypothetical protein	NA	NA	NA	No	NA;NA	NA	NA	NA	NA	False	0	ublcp1(1);ubiquitin-like protein smt3,rna-induced transcriptional silencing complex protein tas3(2);mkiaa1027 protein(1);uv excision repair protein rad23(1);tubulin folding cofactor b(2);ubiquitin-like protein 4a(1);talin 1(1);uv excision repair protein rad23 homolog b(1);ubiquitin-like protein 3(1);ubiquitin-like protein(1);1700011n24rik protein(1);uv excision repair protein rad23 homolog a(3);u…		Uncharacterized_protein_;WXG100_protein_secretion_system_;Uncharacterized_protein
WP_003516624.1	nan	NA	NA	NA		NA		NA	WP_003516624.1	hypothetical protein	NA	NA	NA	No	8;0	GO:0000097;GO:0009069;GO:1901607	GO:0016765;GO:0030170	GO:0009069;GO:0000097;GO:0009082	GO:0016765;GO:1901681;GO:0016829;GO:0032550	False	0	nol1/nop2/sun domain family, member 5 isoform 2(1);african horse sickness virus (serotype 4) vp7(1);toxic shock syndrome toxin-1(1)		Uncharacterized_protein
WP_003516640.1	3D domain protein	3D (Asp-Asp-Asp) domain-containing protein(0.526879435865)	3D domain;RlpA-like domain superfamily	NA		EC:3.2.1		peptidoglycan turnover;integral component of membrane;outer membrane;hydrolase activity, hydrolyzing O-glycosyl compounds	WP_003516640.1	hypothetical protein	NA	NA	NA	No	NA;NA	NA	NA	NA	NA	False	1	phosphatidylinositol 3-kinase regulatory subunit alpha(10);seryl-trna synthetase(2);membrane-bound lytic murein transglycosylase(1);spike glycoprotein(1);membrane-bound lytic murein transglycosylase a(8);putative transglycosylase(2);nucleoporin nup62(1);xrcc4-myh7-(1562-1622) chimera protein(4);peptidoglycan endopeptidase ripa(1);rho-associated protein kinase 1(3);dna-binding protein h-ns(2);unch…		Cell_wall_shaping_enzyme;3D_;Lipoprotein;Putative_exported_protein;Cell_wall_hydrolase;Uncharacterized_protein_;LysM_domain_protein;3D_domain_protein;YuiC_protein;Uncharacterized_conserved_protein_YabE;Uncharacterized_protein_conserved_in_bacteria;Cell_wall_hydrolase_;Putative_cell_wall_hydrolase;Uncharacterized_protein;Uncharacterized_protein_yuiC;Putative_cell_wall_shaping_enzyme;YuiC
WP_003516691.1	nan	DUF4830 domain-containing protein [Ruminiclostridium thermocellum](0.806997533556)	Domain of unknown function DUF4830;Domain of unknown function DUF4829	NA		NA		integral component of membrane	WP_003516691.1	hypothetical protein	NA	NA	NA	No	3;NA	GO:0043650;GO:0019359;GO:0040007;GO:0009117;GO:0015980;GO:0051701;GO:0009067;GO:0006081;GO:0043094;GO:0009073;GO:0033692;GO:0043648;GO:0043436;GO:0006073;GO:1901135;GO:0051260;GO:0016311	GO:0016791	NA	NA	True	0	type vi secretion system tssj(3);uncharacterized protein(2);3c protease(3);picornain 3c(2);ev-b93 main protease 3c(2);hevb ev93 3c protease(2);putative ntf2-like transpeptidase(2);hypothetical protein egc068(1);genome polyprotein(2);transcriptional regulator(3);3c proteinase(15);putative transcriptional regulator(3);3c protein(4);genome polyprotein: picornain 3c(2);iclr transcriptional regulator(…		Uncharacterized_protein;Dihydroorotase_and_related_cyclic_amidohydrolases;Uncharacterized_protein_;Antirepressor_regulating_drug_resistance;Peptidase_M56;Peptidase_m56_blar1;Peptidase_1;Peptidase_M56_;Peptidase_M56_BlaR1;Uncharacterized
WP_003516815.1	None	NA	NA	NA		NA		NA	WP_003516815.1	hypothetical protein	NA	NA	NA	No	NA;NA	NA	NA	NA	NA	False	0	thermostable carboxypeptidase 1(4);crispr-associated endonuclease c2c1(2);designed serine hydrolase variant osh55.4_h1.2(1);zinc finger and btb domain-containing protein 17,b-cell lymphoma 6 protein(2);protein (integrase)(1);insulin-degrading enzyme(1)		NA
WP_003516869.1	nan	NA	NA	NA		NA		NA	WP_003516869.1	hypothetical protein	NA	NA	NA	No	NA;NA	NA	NA	NA	NA	False	7	putative uncharacterized protein ncor2(1);three helix bundle(1);smoothened,soluble cytochrome b562,smoothened(2);large-conductance mechanosensitive channel(2);large conductance mechanosensitive channel protein,riboflavin synthase(7);uncharacterized protein(2);lactococcin-a immunity protein(1);ct584 protein(1);dna repair protein rev1(13);protein cpn_0803/cp_1068/cpj0803/cpb0832(2);smoothened homol…	hypothetical protein Clo1313_1554	NA
WP_003516875.1	nan	NA	NA	NA		NA		NA	WP_003516875.1	hypothetical protein	NA	NA	NA	No	1;0	GO:0006096;GO:0019318;GO:0032984	GO:0051536;GO:0016860;GO:0005198	GO:0009069;GO:0000097;GO:0009082	GO:0016765;GO:1901681;GO:0016829;GO:0032550	False	15	oligosaccharyl transferase(1);dolichyl-diphosphooligosaccharide--protein glycosyltransferase subunit stt3a(2);transmembrane oligosaccharyl transferase, putative(1);putative uncharacterized protein ph0242(2);transmembrane oligosaccharyl transferase(2);4-amino-4-deoxy-l-arabinose transferase or related glycosyltransferases of pmt family(1);putative uncharacterized protein(1);oligosaccharide transfe…	zf-TFIIB domain-containing protein	Uncharacterized_protein_;Putative_membrane_protein;Uncharacterized_membrane_protein_;Uncharacterized_protein
WP_003516876.1	Membrane	Mannosyltransferase related to Gpi18(0.577151769868)	NA	NA		EC:2.4		integral component of membrane;transferase activity, transferring glycosyl groups	WP_003516878.1;WP_003516877.1;WP_003516876.1	carbohydrate-binding CenC domain-containing protein;amine oxidase;hypothetical protein	NA	NA	NA	No	0;3	GO:0010629;GO:0032269;GO:0009057;GO:0044283;GO:2000113;GO:0006221;GO:0006260;GO:1901137;GO:0006417;GO:0019692;GO:0009130;GO:0034655;GO:0008654;GO:0009262;GO:0031328;GO:0044265;GO:0006457;GO:0010557	GO:0004222;GO:0050661;GO:0022857	GO:0000105;GO:0072521;GO:0046040	GO:0016757;GO:0032559;GO:0016866	False	10	oligosaccharide transferase to n-glycosylate proteins(1);transmembrane oligosaccharyl transferase, putative(1);integrin alpha-iib(1);transmembrane oligosaccharyl transferase(2);4-amino-4-deoxy-l-arabinose transferase or related glycosyltransferases of pmt family(1);dolichyl-diphosphooligosaccharide--protein glycosyltransferase subunit stt3a(2);4-amino-4-deoxy-l-arabinose (l-ara4n) transferase(1);…		Glycosyl_transferase_family_protein;Predicted_integral_membrane_protein;Glycosyl_transferase_family_39_;Mannosyltransferase_related_to_Gpi18;Uncharacterized_protein_;Integral_membrane_protein_;Membrane_protein;Putative_membrane_protein;Glycosyl_transferase;Putative_integral_membrane_protein;Glycosyl_transferase_family_39;Uncharacterized_protein;Uncharacterized_membrane_protein;Integral_membrane_p…
WP_003516878.1	nan	Carbohydrate-binding CenC domain protein(0.588725980749)	"Carbohydrate-binding, CenC-like";Galactose-binding-like domain superfamily	NA		EC:3.2		integral component of membrane;hydrolase activity, acting on glycosyl bonds	WP_003516878.1;WP_003516877.1;WP_003516876.1	carbohydrate-binding CenC domain-containing protein;amine oxidase;hypothetical protein	NA	NA	NA	No	NA;1	NA	NA	GO:1901137;GO:0034654;GO:0055086;GO:0022900;GO:0009082;GO:0071702;GO:0050793;GO:0043039	GO:0016740;GO:0016765	True	2	acyclase(1);laminarinase 16a(1);glycoside hydrolase family 31 alpha-glucosidase(1);endo-1,4-beta-xylanase c(10);cyclase a(1);pesticidal crystal protein cry1ac(1);glycoside hydrolase family 9(1);endo-alpha-n-acetylgalactosaminidase(1);s-layer associated multidomain endoglucanase(9);12-epi-hapalindole u synthase(1);arabinogalactan endo-1,4-beta-galactosidase(1);xylanase(4);12-epi-hapalindole c/u sy…		Glycosyl_transferase_family_protein;Predicted_integral_membrane_protein;Mannosyltransferase_related_to_Gpi18;Carbohydrate_binding_protein;Uncharacterized_protein_;Secreted_glycosyl_hydrolase;tRNA;Glycosyl_transferase_family_39;Glycosyl_hydrolase;Carbohydrate_binding_domain_protein;Glycosyl_transferase;Dehydrogenase_;Putative_integral_membrane_protein;Hypothetical_glycosyl_transferase;Glycosyltran…
WP_003516905.1	integral membrane protein	DUF4190 domain-containing protein (Fragment)(0.565355669528)	Domain of unknown function DUF4190;"Methionyl-tRNA synthetase, Zn-domain"	KEGG: 00450+6.1.1.10|KEGG: 00970+6.1.1.10|Reactome: R-HSA-2408517|Reactome: R-HSA-379716		NA		integral component of membrane;plasma membrane	WP_003516905.1	hypothetical protein	NA	NA	NA	True	4;NA	GO:0006935;GO:0007165;GO:0042558;GO:0032787;GO:0046129	GO:0004888;GO:0016779;GO:0020037	NA	NA	False	2	es27(1);50s ribosomal protein l37ae(3);dna-directed rna polymerase i subunit rpa12(8);ranbp-type and c3hc4-type zinc finger-containing protein 1(4);orff(4);40s ribosomal protein s27-a(7);uncharacterized protein pf0385(1);transcription initiation factor iib(11);tfiib(1);macrolide export atp-binding/permease protein macb(4);transcription factor iiib 70 kda subunit(3);transcription factor ii b (tfii…		Uncharacterized_protein_DUF2510;Uncharacterized_protein_;Membrane_protein;Protein_kinase;Protein_lifeguard;Uncharacterized_protein_DUF4190;Uncharacterized_protein;NODE_66;Integral_membrane_protein
WP_003516980.1	nan	NA	NA	NA		NA		NA	WP_003516980.1	hypothetical protein	NA	NA	NA	No	NA;NA	NA	NA	NA	NA	False	0	bt_2262(3);fad-linked sulfhydryl oxidase(8)		Uncharacterized_protein
WP_003517004.1	UPF0296 protein	NA	Uncharacterised protein family UPF0296	NA	uncharacterized protein	NA		NA	WP_003517000.1;WP_003517002.1;WP_003517004.1;WP_003517008.1;WP_003517009.1;WP_003517011.1;WP_004463712.1;WP_003517014.1;WP_003517016.1	DNA-directed RNA polymerase subunit omega;guanylate kinase;hypothetical protein;YicC-like domain-containing protein;hypothetical protein;response regulator receiver protein;hypothetical protein;50S ribosomal protein L11 methyltransferase;chaperone protein DnaJ	NA	NA	NA	True	1;6	GO:0006096;GO:0019318;GO:0032984	GO:0051536;GO:0016860;GO:0005198	GO:0000160;GO:0032506;GO:0019954;GO:0015980	GO:0016779;GO:0030554	False	0	kh-type splicing regulatory protein(2);poly(rc)-binding protein 2(1);ribosomal protein l4(1);plastid ribosomal protein ul4c(1);heterogeneous nuclear ribonucleoprotein k(5);putative trna-binding protein(1);50s ribosomal protein l4, chloroplastic(1)		Putative_regulatory_protein_CAAU_2093;Putative_regulatory_protein_AA931_03670;Putative_regulatory_protein_AXX12_03530;Putative_regulatory_protein_APF77_16940;Putative_regulatory_protein_SAMN04488528_10234;Putative_regulatory_protein_CACET_c20990;Putative_regulatory_protein_DL897_03670;Putative_regulatory_protein_MOMUL_11450;Putative_regulatory_protein_SBF1_2190006;Putative_regulatory_protein_VR67…
WP_003517042.1	None	NA	NA	NA		NA		NA	WP_003517042.1	hypothetical protein	NA	NA	NA	No	NA;NA	NA	NA	NA	NA	True	0	tran protein(1);cmrf35-like molecule 1(1);xac2610 protein(1);iron-regulated surface determinant protein h(6);vitamin b12-binding protein(3);dsk2(1);ubiquitin domain-containing protein dsk2(1);hypothetical protein isdh(2);iron-regulated surface determinant protein a(6);iron-regulated surface determinant protein b(6)		Uncharacterized_protein
WP_003517046.1	None	Holin BlyA family(0.659955981104)	"Putative Flagellin, Flp1-like domain"	NA		NA		integral component of membrane	WP_003517046.1;WP_003517055.1;WP_003517056.1;WP_003517058.1;WP_003517060.1	hypothetical protein;Type II secretion system F domain;Type II secretion system F domain;type II secretion system protein E;hypothetical protein	NA	NA	NA	No	0;NA	GO:0010629;GO:0032269;GO:0009057;GO:0044283;GO:2000113;GO:0006221;GO:0006260;GO:1901137;GO:0006417;GO:0019692;GO:0009130;GO:0034655;GO:0008654;GO:0009262;GO:0031328;GO:0044265;GO:0006457;GO:0010557	GO:0004222;GO:0050661;GO:0022857	NA	NA	False	1	cytochrome b-c1 complex subunit 9(5);ubiquinol-cytochrome c reductase complex 7.2 kda protein(3);mothers against decapentaplegic homolog 3(2);'small-conductance mechanosensitive channel, c-terminal peptide from small-conductance mechanosensitive channel'(1);ubiquinol-cytochrome c reductase complex 6.4 kda protein(1);cytochrome bc1 complex(1);merf(2)		Uncharacterized_protein;Putative_Flagellin;Holin;Flagellin;Multidrug_transporter;Holin_BlyA
WP_003517060.1	Inherit from COG: cobyrinic Acid a,c-diamide synthase	NA	P-loop containing nucleoside triphosphate hydrolase	NA		NA		NA	WP_003517046.1;WP_003517055.1;WP_003517056.1;WP_003517058.1;WP_003517060.1	hypothetical protein;Type II secretion system F domain;Type II secretion system F domain;type II secretion system protein E;hypothetical protein	NA	NA	1.88251	True	1;1	GO:0006096;GO:0019318;GO:0032984	GO:0051536;GO:0016860;GO:0005198	GO:1901137;GO:0034654;GO:0055086;GO:0022900;GO:0009082;GO:0071702;GO:0050793;GO:0043039	GO:0016740;GO:0016765	False	0	septum site-determining protein mind(3);cell division inhibitor (mind-1)(1);co dehydrogenase/acetyl-coa synthase complex, accessory protein cooc(6);para(3);ntrc-like two-domain protein(2);light-independent protochlorophyllide reductase iron-sulfur atp-binding protein(3);atpase, para family(2);nitrogenase iron protein 1(10);nitrogenase iron protein(6);probable cell division inhibitor mind(1);cheb …		Mjecl24;AAA_domain_protein;Cellulose_biosynthesis_protein_BcsQ;Uncharacterized_protein_;ATPase_involved_in_chromosome_partitioning;Uncharacterized_protein_MJECL24;Chromosome_partitioning_protein_ParA;Uncharacterized_protein;AAA_domain_containing_protein;ParA_family_protein;Flp_pilus_assembly_CpaE_family_ATPase;Flp_pilus_assembly_protein;AAA_family_ATPase
WP_003517116.1	nan	NA	NA	NA		NA		NA	WP_003517116.1;WP_003520526.1	hypothetical protein;dTDP-4-dehydrorhamnose 3,5-epimerase	NA	NA	NA	No	NA;NA	NA	NA	NA	NA	False	1	NA		NA
WP_003517126.1	Capsular polysaccharide biosynthesis protein	Phosphoesterase(0.36603678018)	Polymerase/histidinol phosphatase-like;"Capsular polysaccharide synthesis, CpsB/CapC"	Reactome: R-HSA-6784531|Reactome: R-HSA-6791226	E3.1.3.48; protein-tyrosine phosphatase [EC:3.1.3.48]	EC:3.1.3.48		peptidyl-tyrosine dephosphorylation;protein tyrosine phosphatase activity;manganese ion binding;catalytic activity	WP_003517126.1	protein-tyrosine-phosphatase	NA	NA	NA	No	NA;NA	NA	NA	NA	NA	False	0	NA		NA
WP_003517137.1	nan	Zinc ribbon protein(0.567776730677)	NA	NA		NA		NA	WP_003517137.1	hypothetical protein	NA	NA	NA	No	NA;NA	NA	NA	NA	NA	False	0	NA		NA
WP_003517147.1	Late competence development protein ComFB	Late competence development protein ComFB(0.787901086688)	Late competence development protein ComFB	NA	comFB; competence protein ComFB	NA		NA	WP_003517147.1	late competence development protein ComFB	NA	NA	-1.11416	True	3;3	GO:0043650;GO:0019359;GO:0040007;GO:0009117;GO:0015980;GO:0051701;GO:0009067;GO:0006081;GO:0043094;GO:0009073;GO:0033692;GO:0043648;GO:0043436;GO:0006073;GO:1901135;GO:0051260;GO:0016311	GO:0016791	GO:0000105;GO:0072521;GO:0046040	GO:0016757;GO:0032559;GO:0016866	False	0	o-acetyl-adp-ribose deacetylase(2);uncharacterized thioredoxin-like protein(1);comf operon protein 2(8);hypothetical protein st1625(1);putative polyprotein/phosphatase(1)		Late_competence_development_protein;Putative_ComF_operon_protein_2;Diguanylate_cyclase_;Competence_protein_ComF;Late_competence_development_protein_comfb;Competence_protein_ComFB;ComF_operon_family_protein;Response_regulator;ComF_operon_protein_2;Competence_protein_FB;Late_competence_development_protein_ComFB;Putative_late_competence_development_protein;ComFB;Uncharacterized_protein;Late_competen…
WP_003517163.1	nodulation efficiency protein D	Nodulation efficiency protein NfeD(0.388495819341)	"NfeD-like, C-terminal domain"	NA		NA		integral component of membrane	WP_003517163.1	hypothetical protein	NA	1.39164	NA	No	3;2	GO:0043650;GO:0019359;GO:0040007;GO:0009117;GO:0015980;GO:0051701;GO:0009067;GO:0006081;GO:0043094;GO:0009073;GO:0033692;GO:0043648;GO:0043436;GO:0006073;GO:1901135;GO:0051260;GO:0016311	GO:0016791	GO:0019359;GO:0015980;GO:0043414;GO:0043648;GO:0006525	GO:0016879;GO:0030170;GO:0016798	False	3	uncharacterized protein(2);eukaryotic translation initiation factor 5a(1);oryza sativa rurm1-related(1);major vault protein(1);yuaf protein(1);membrane protein implicated in regulation of membrane protease activity(1);60s ribosomal protein l26, putative(1);stomatin operon partner protein(1);conserved protein(1);nfed short homolog(1);protein (eukaryotic translation initiation factor 5a)(1);lipopro…		Peptidase_S14;UPF0365_protein_C4532_13175;Signal_peptide_peptidase_SppA;NfeD_protein;Serine_protease;Serine_peptidase;Uncharacterized_protein;Hydrolase;Peptidase_S14_;Nodulation_protein_NfeD_;Membrane_protein;Membrane_protein_;Peptidase_S14_family_protein;Putative_membrane_bound_hydrolase;Nodulation_efficiency_protein_D_;Nodulation_efficiency_protein_NfeD;Uncharacterized_protein_;Peptidase_S14_fa…
WP_003517167.1	None	NA	NA	NA		NA		NA	WP_003517165.1;WP_003517167.1	hypothetical protein;hypothetical protein	NA	NA	NA	No	NA;NA	NA	NA	NA	NA	False	0	NA	YcxB family protein;zf-TFIIB domain-containing protein	Uncharacterized_protein
WP_003517194.1	atp gtp-binding protein	CbiA domain-containing protein(0.543024402572)	P-loop containing nucleoside triphosphate hydrolase	NA		NA		cytosol;iron-sulfur cluster binding;iron-sulfur cluster assembly	WP_003517189.1;WP_003517192.1;WP_003517194.1;ADU74413.1;WP_003517198.1	4Fe-4S ferredoxin;type IV pilus assembly PilZ;hypothetical protein;hypothetical protein;NADPH-dependent FMN reductase	NA	NA	NA	No	NA;0	NA	NA	GO:0009069;GO:0000097;GO:0009082	GO:0016765;GO:1901681;GO:0016829;GO:0032550	False	0	septum site-determining protein mind(3);putative signal recognition particle receptor(1);nucleotide-binding protein(2);para(3);signal recognition 54 kda protein(2);mipz(1);nitrogenase iron protein 1(14);nitrogenase iron protein(9);site-determining protein(3);cytosolic fe-s cluster assembly factor cfd1(2);segregation protein(2);atpase involved in chromosome partitioning, para/mind family, mrp homo…		Uncharacterized_protein_;Putative_exopolyphosphatase;Cobalamin_biosynthesis_protein_CobQ_;ATP_synthase;Adenylylsulfate_kinase_family_protein;Cobyric_acid_synthase_CobQ;Cobalamin_biosynthesis_protein_CbiA;Uncharacterized_protein;Cobalamin_biosynthesis_protein_CobQ;ParA_family_protein;Chromosome_partitioning_ATPase
WP_003517217.1	nan	Regulatory protein, MerR(0.376753315938)	NA	NA		NA		NA	WP_003517217.1	regulatory protein MerR	NA	NA	NA	No	NA;NA	NA	NA	NA	NA	False	0	general transcription factor iie subunit 1(5);transcriptional regulator(3);transcriptional regulator clgr(3);e3 ubiquitin-protein ligase rnf31(2);dna dc-&gt;du-editing enzyme apobec-3b(4);non-structural maintenance of chromosomes element 1 homolog(1);hypothetical protein pf0610(1);mepr(3);clp gene regulator (clgr)(6);dna-directed rna polymerase iii subunit rpc3(4);putative transcriptional regulat…	zf-TFIIB domain-containing protein	NA
WP_003517254.1	nan	NA	NA	NA		NA		NA	WP_003517254.1	hypothetical protein	NA	NA	NA	No	NA;NA	NA	NA	NA	NA	False	2	smoothened homolog/soluble cytochrome b562 chimeric protein(3);nitrogen regulatory protein p-ii(4);plasma membrane calcium-transporting atpase 1(1);putative nitrogen regulatory protein p-ii glnb(3)		Uncharacterized_protein
WP_003517280.1	Predicted membrane protein (DUF2339)	NA	"Protein of unknown function DUF2339, transmembrane"	NA		NA		NA	WP_003517280.1;WP_003517282.1	hypothetical protein;hypothetical protein	NA	1.21291	NA	No	4;NA	GO:0006935;GO:0007165;GO:0042558;GO:0032787;GO:0046129	GO:0004888;GO:0016779;GO:0020037	NA	NA	False	22	phosphatidylinositol 3-kinase regulatory subunit alpha(3);dynein heavy chain lysozyme chimera(2);nuclear pore complex protein nup58(1);precursor to protein sir22(4);myosin 2 heavy chain(2);casp8-associated protein 2(6);m protein(4);kinetochore protein hec1, kinetochore protein spc25(2);myosin 2 heavy chain chimera of smooth and cardiac muscle(2);s2n51-gcn4(4);myosin heavy chain, cardiac muscle be…	hypothetical protein Clo1313_1554;zf-TFIIB domain-containing protein	Putative_membrane_protein;Uncharacterized_protein_;NADH_dehydrogenase_subunit_2;Membrane_protein;Contig26;Putative_membrane_protein_DUF2339;Putative_ATP_synthase_F0;Conserved_hypothetical_transmembrane_protein;Erm_Leader_peptide;Putative_membrane_protein_;Phage_shock_protein_C_;Predicted_membrane_protein;Uncharacterized_protein;Uncharacterized_membrane_protein
WP_003517282.1	None	NA	NA	NA		NA		NA	WP_003517280.1;WP_003517282.1	hypothetical protein;hypothetical protein	2.64248	1.26853	NA	No	3;0	GO:0043650;GO:0019359;GO:0040007;GO:0009117;GO:0015980;GO:0051701;GO:0009067;GO:0006081;GO:0043094;GO:0009073;GO:0033692;GO:0043648;GO:0043436;GO:0006073;GO:1901135;GO:0051260;GO:0016311	GO:0016791	GO:0009069;GO:0000097;GO:0009082	GO:0016765;GO:1901681;GO:0016829;GO:0032550	True	2	galactose oxidase(2);bacterial sialidase(5);discoidin-1 subunit a(1);endo-beta-n-acetylglucosaminidase d(2);uncharacterized protein bf3579(2);yecbm32(2);cbm32 domain(2);putative lipoprotein(2);glucanase/chitosanase(4);coagulation factor viii(1);f5/8 type c domain protein(2);alyq(2);discoidin-2(1);0940_gh29(2);lactadherin(1);alpha-n-acetylglucosaminidase family protein(2);galactose oxidase precurs…		Uncharacterized_protein_DUF3999;DUF3999_family_protein;Uncharacterized_protein
WP_003517284.1	nan	NA	NA	NA		NA		NA	WP_003517284.1	hypothetical protein	NA	NA	1.05911	No	0;NA	GO:0010629;GO:0032269;GO:0009057;GO:0044283;GO:2000113;GO:0006221;GO:0006260;GO:1901137;GO:0006417;GO:0019692;GO:0009130;GO:0034655;GO:0008654;GO:0009262;GO:0031328;GO:0044265;GO:0006457;GO:0010557	GO:0004222;GO:0050661;GO:0022857	NA	NA	False	0	galactose mutarotase-like protein(1);hexose-6-phosphate mutarotase(1);urease(1);galactose mutarotase related enzyme(3);urease (beta subunit)(1);4-alpha-glucanotransferase(3);inner membrane protein oxaa(4);aldose 1-epimerase(7);protein (urease beta subunit)(2);tpr-domain containing protein(1);hypothetical aldose 1-epimerase(1);gal10 bifunctional protein(1);hypothetical 37.9 kda protein in bio3-hxt…	ATP-binding protein	Uncharacterized_protein_;Predicted_protein;Uncharacterized_protein
WP_003517346.1	None	NA	NA	NA		NA		NA	WP_003517346.1	hypothetical protein	0.947967	NA	1.02909	No	3;1	GO:0043650;GO:0019359;GO:0040007;GO:0009117;GO:0015980;GO:0051701;GO:0009067;GO:0006081;GO:0043094;GO:0009073;GO:0033692;GO:0043648;GO:0043436;GO:0006073;GO:1901135;GO:0051260;GO:0016311	GO:0016791	GO:1901137;GO:0034654;GO:0055086;GO:0022900;GO:0009082;GO:0071702;GO:0050793;GO:0043039	GO:0016740;GO:0016765	False	0	type vi secretion protein(3);ylmd protein sequence homologue(1);mitochondrial complex i, b14.5b subunit(1);nadh dehydrogenase [ubiquinone] 1 subunit c2,nadh dehydrogenase [ubiquinone] 1 subunit c2(1);nadh dehydrogenase [ubiquinone] 1 subunit c2(3);centromere protein t(1);nadh dehydrogenase [ubiquinone] 1 subunit c2, ndufc2,nadh dehydrogenase [ubiquinone] 1 subunit c2,nadh dehydrogenase [ubiquinon…		Uncharacterized_protein_;Uncharacterized_protein
WP_003517395.1	4fe-4S ferredoxin, iron-sulfur binding domain protein	DUF362 domain-containing protein (Fragment)(0.517118754341)	Domain of unknown function DUF362;"4Fe-4S ferredoxin-type, iron-sulphur binding domain"	NA	uncharacterized protein	NA		NA	WP_003517395.1	4Fe-4S ferredoxin	1.19297	NA	NA	No	NA;NA	NA	NA	NA	NA	False	0	tungsten formylmethanofuran dehydrogenase subunit fwdf(4);lactate racemase apoprotein(2);alternative complex iii subunit b(1);sulfite redcutase subunit beta(1);lactate racemase(1);heterodisulfide reductase, subunit b(1);adenylylsulfate reductase, subunit b(1);heterodisulfide reductase, subunit a(3);sulfite reductase alpha subunit(1);putative uronate isomerase(1);sulfite reductase alpha(1);protein…		Pyuvate_ferredoxin_oxidoreductase_subunit_delta;NAD;TWA4_scaffold00001;Ferredoxin;Electron_transport_complex_subunit_RsxB;Uncharacterized_protein;Dihydropyrimidine_dehydrogenase_subunit_B
WP_003517410.1	nan	Negative regulatory protein yxlE(0.798057059516)	Cardiolipin synthase N-terminal	NA		NA		integral component of membrane	WP_003517414.1;WP_003517412.1;WP_003517410.1;WP_003517408.1	hypothetical protein;ABC transporter;hypothetical protein;helix-turn-helix domain-containing protein	NA	NA	NA	No	NA;NA	NA	NA	NA	NA	False	2	NA		NA
WP_003517416.1	None	NA	NA	NA		NA		NA	WP_003517416.1	hypothetical protein	NA	NA	NA	No	3;NA	GO:0043650;GO:0019359;GO:0040007;GO:0009117;GO:0015980;GO:0051701;GO:0009067;GO:0006081;GO:0043094;GO:0009073;GO:0033692;GO:0043648;GO:0043436;GO:0006073;GO:1901135;GO:0051260;GO:0016311	GO:0016791	NA	NA	False	1	protein (pvuii endonuclease)(2);protein (pvuii (e.c.3.1.21.4))(2);engineered protein or276(2);anti-platelet protein(1);type ii restriction enzyme pvuii(4)
WP_003517464.1	nan	NA	YmaF	NA		NA		NA	WP_003517464.1	hypothetical protein	NA	NA	NA	No	2;NA	GO:0006222;GO:0046112;GO:0009130;GO:0006520;GO:0023014;GO:0000160;GO:0033036	NA	NA	NA	False	0	NA		Uncharacterized_protein_;YmaF_family;YmaF_family_protein;YmaF;Uncharacterized_protein
WP_003517490.1	nan	Putative signal transducing protein(0.488385220476)	NA	NA		NA		NA	WP_003517490.1;WP_003517491.1	hypothetical protein;tryptophan RNA-binding attenuator protein	NA	8.36895	NA	True	2;4	GO:0006222;GO:0046112;GO:0009130;GO:0006520;GO:0023014;GO:0000160;GO:0033036	NA	GO:0051641;GO:0055085;GO:0071702;GO:0033036;GO:0015031	GO:0015405	False	0	disks large homolog 1(1);aspartokinase, alpha and beta subunits(2);procarboxypeptidase b(2);carboxypeptidase b(1);escj(2);aspartokinase(18);nickel responsive regulator(3);carboxypeptidase b2(8);aspartokinase lysc beta subunit(1);hypothetical protein rpa1041(1);disks large homolog 4(1);putative nickel-responsive regulator(10)		Putative_signal_transducing_protein;Glutamate_decarboxylase_;Glutamate_decarboxylase;Uncharacterized_protein
WP_003517497.1	Domain of unknown function (DUF362)	DUF362 domain-containing protein (Fragment)(0.569468272906)	Domain of unknown function DUF362	NA		NA		integral component of membrane	WP_003517497.1	iron-sulfur cluster-binding protein	1.00696	1.28447	0.844779	No	4;6	GO:0006935;GO:0007165;GO:0042558;GO:0032787;GO:0046129	GO:0004888;GO:0016779;GO:0020037	GO:0000160;GO:0032506;GO:0019954;GO:0015980	GO:0016779;GO:0030554	False	0	fructose 1,6-bisphosphate aldolase(4);lactate racemase apoprotein(2);putative uronate isomerase(1);oxalate oxidoreductase subunit delta(3);lactate racemase(1);fructose-bisphosphate aldolase a(1);fructose-bisphosphate aldolase b(4);lactate racemization operon protein lara(2)		Ferredoxin;Uncharacterized_conserved_protein;Uncharacterized_protein_;Uncharacterized_protein
WP_003517534.1	nan	NA	Sodium ion-translocating decarboxylase	KEGG: 00620+4.1.1.3		NA		NA	WP_003517534.1	hypothetical protein	NA	NA	NA	No	3;0	GO:0043650;GO:0019359;GO:0040007;GO:0009117;GO:0015980;GO:0051701;GO:0009067;GO:0006081;GO:0043094;GO:0009073;GO:0033692;GO:0043648;GO:0043436;GO:0006073;GO:1901135;GO:0051260;GO:0016311	GO:0016791	GO:0009069;GO:0000097;GO:0009082	GO:0016765;GO:1901681;GO:0016829;GO:0032550	True	1	gamma-secretase(1)	zf-TFIIB domain-containing protein;YcxB family protein	Oxaloacetate_decarboxylase_gamma_chain;Oxaloacetate_decarboxylase;Uncharacterized_protein
WP_003517548.1	nan	NA	NA	NA		NA		NA	WP_003517548.1	hypothetical protein	-1.72494	NA	NA	True	NA;0	NA	NA	GO:0009069;GO:0000097;GO:0009082	GO:0016765;GO:1901681;GO:0016829;GO:0032550	False	2	50s ribosomal protein l37ae(6);dna polymerase ii large subunit(1);thioredoxin domain containing protein 1(1);cryia(a)(1);transcriptional repressor not4(1);ribosomal protein l37ae(1);e3 ubiquitin-protein ligase rnf8(7);photosystem ii reaction center protein x(1);solute carrier family 2, facilitated glucose transporter member 5(1);ribosomal protein l37a(1);np95-like ring finger protein isoform b(2)…		Uncharacterized_protein
WP_003517565.1	None	NA	NA	NA		NA		NA	WP_003517563.1;WP_003517565.1;ADU74763.1	hypothetical protein;hypothetical protein;hypothetical protein	NA	NA	NA	No	NA;NA	NA	NA	NA	NA	False	0	tyrosine 3-monooxygenase(1);uncharacterized protein(1);putative prephenate dehydrogenase(1);tyrosine hydroxylase(1);protein (phenylalanine hydroxylase)(2);takeout-like protein 1(2);prephenate dehydrogenase(6);prolyl endopeptidase(1)		NA
WP_003517637.1	nan	Twitching motility protein PilT(0.448147052966)	NA	NA		NA		cellular macromolecule biosynthetic process;cellular metabolic process;nucleic acid metabolic process;cellular biosynthetic process;cellular nitrogen compound metabolic process;nitrogen compound metabolic process;molecular_function;binding;nucleic acid binding;DNA binding;organic substance biosynthetic process;macromolecule metabolic process;heterocyclic compound binding;organic cyclic compound m…	WP_003517637.1	hypothetical protein	NA	4.12841	NA	No	2;NA	GO:0006222;GO:0046112;GO:0009130;GO:0006520;GO:0023014;GO:0000160;GO:0033036	NA	NA	NA	False	0	uncharacterized protein(1);atp synthase subunit beta, mitochondrial(3);dna repair and recombination protein rada(2);v-type sodium atpase catalytic subunit a(13);a-type atpase subunit a(1);a-type atp synthase catalytic subunit a(3);atp synthase subunit beta, chloroplastic(3);v-type atp synthase alpha chain(18);atp synthase subunit beta(4);f1-atpase(2)		Thymidine_kinase;Twitching_motility_protein_PilT;Uncharacterized_protein
WP_003517679.1	Protein of unknown function (DUF503)	DUF503 domain-containing protein [Ruminiclostridium thermocellum](0.769609336905)	Protein of unknown function DUF503;TT1725-like superfamily	NA	uncharacterized protein	NA		NA	WP_003517679.1	hypothetical protein	NA	NA	NA	No	2;6	GO:0006222;GO:0046112;GO:0009130;GO:0006520;GO:0023014;GO:0000160;GO:0033036	NA	GO:0000160;GO:0032506;GO:0019954;GO:0015980	GO:0016779;GO:0030554	False	0	macrophage migration inhibitory factor(7);eal/ggdef domain protein(2);septum site-determining protein minc(1);migration inhibitory factor(2);magnetosome protein mamb(7);beta-subunit of trans-3-chloroacrylic acid dehalogenase(4);probable tautomerase ywhb(1);hypothetical protein tt1725(2);diguanylate cyclase tpbb(1);magnetosome protein mamm(12);possible atls1-like light-inducible protein(1);5-carbo…		Protein_of_uncharacterized_function_;DUF503_family_protein;Uncharacterized_protein_conserved_in_bacteria;Uncharacterized_protein_;tRNA_epoxyqueuosine;Cytoplasmic_protein;Uncharacterized_protein;Protein_of_hypothetical_function_DUF503;Protein_containing_DUF503
WP_003517715.1	nan	Copper amine oxidase N-terminal domain-containing protein(0.339616577995)	"Copper amine oxidase-like, N-terminal domain superfamily";"Copper amine oxidase-like, N-terminal"	NA		NA		NA	WP_003517715.1	hypothetical protein	-2.12477	-2.15137	-4.24827	No	8;NA	GO:0000097;GO:0009069;GO:1901607	GO:0016765;GO:0030170	NA	NA	True	1	clostripain-related protein(1);intimin(1);copper amine oxidase(8);capsid protein(1);protein (copper amine oxidase)(2);cucumber stellacyanin(1)		Copper_amine_oxidase;Uncharacterized_protein_conserved_in_bacteria;SH3_type_3_domain_protein;Glycosyl_hydrolase_family_5;Uncharacterized_protein_;Copper_amine_oxidase_domain_protein;Lysophospholipase_L1;Uncharacterized;Copper_amine_oxidase_family_protein;Uncharacterized_lipoprotein_YddW;Uncharacterized_conserved_protein_YbbC;Lipoprotein;Peptidase_family_S41;Fibronectin_type_III_domain_protein;Unc…
WP_003517752.1	hemerythrin hhe cation binding domain protein	DUF438 domain-containing protein(0.424345473226)	Domain of unknown function DUF438;Haemerythrin-like;PAS domain superfamily	Reactome: R-HSA-390471|Reactome: R-HSA-8951664|Reactome: R-HSA-917937|Reactome: R-HSA-983168	uncharacterized protein	NA		NA	WP_003517752.1	hypothetical protein	NA	NA	NA	No	2;2	GO:0006222;GO:0046112;GO:0009130;GO:0006520;GO:0023014;GO:0000160;GO:0033036	NA	GO:0019359;GO:0015980;GO:0043414;GO:0043648;GO:0006525	GO:0016879;GO:0030170;GO:0016798	False	0	uncharacterized protein(6);aureochrome1(8);f-box/lrr-repeat protein 5(6);sensory box protein(8);intersectin-1,nph1-1,intersectin-1(4);lov protein(8);uncharacterized protein pf0695(2);potassium voltage-gated channel subfamily h member 1(2);adagio protein 1(4);iron-sulfur cluster repair protein ytfe(2)	iron-sulfur cluster repair di-iron protein	PAS_domain_protein;PAS_sensor_protein;Predicted_flavoprotein;Hemerythrin_domain_protein;Sensory_box_protein;Hemerythrin;Uncharacterized_conserved_protein;Histidine_kinase;PF04282_family_protein;PAS_fold_protein;Uncharacterized_protein;Hemerythrin_HHE_cation_binding_domain_protein;YqfA1
WP_003517768.1	nan	Ubiquinone biosynthesis protein COQ7(0.865403393892)	Ubiquinone biosynthesis protein Coq7;Ferritin-like superfamily;Ferritin-like	Reactome: R-HSA-2142789		NA		monooxygenase activity;ubiquinone biosynthetic process;oxidation-reduction process	WP_003517768.1;WP_003517766.1	hypothetical protein;Linocin_M18 bacteriocin protein	1.21716	NA	NA	No	3;0	GO:0043650;GO:0019359;GO:0040007;GO:0009117;GO:0015980;GO:0051701;GO:0009067;GO:0006081;GO:0043094;GO:0009073;GO:0033692;GO:0043648;GO:0043436;GO:0006073;GO:1901135;GO:0051260;GO:0016311	GO:0016791	GO:0009069;GO:0000097;GO:0009082	GO:0016765;GO:1901681;GO:0016829;GO:0032550	False	0	de novo designed diiron protein(1);uncharacterized protein(4);rru_a0973(7);ribonucleoside-diphosphate reductase subunit beta(2);ribonucleoside-diphosphate reductase beta chain(1);uncharacterized protein ne0167(2);ribonucleoside-diphosphate reductase subunit m2(4);bacterioferritin(5);hypothetical protein(2);nigerythrin(2);diiron protein(2);ribonucleoside-diphosphate reductase m2 subunit(1);pfc_051…	zf-TFIIB domain-containing protein;hypothetical protein Clo1313_1554	Ubiquinone_biosynthesis_protein_COQ7_;Rubrerythrin;Uncharacterized_protein_;Ruberythrin;Rubrerythrin_family_protein;Uncharacterized_protein;Rubrerythrin_;Ferritin;Uncharacterized_conserved_protein;Methyltransferase;Ubiquinone_biosynthesis_protein_COQ7;Ferritin_;Uncharacterized_ACR;Ubiquinone_biosynthesis_family_protein
WP_003517802.1	None	NA	NA	NA		NA		NA	WP_003517805.1;WP_003517802.1	cof family hydrolase;hypothetical protein	NA	NA	NA	True	10;NA	GO:0006310;GO:0006464	GO:0140097;GO:0016616;GO:0051287;GO:0008408;GO:0015405;GO:0046872	NA	NA	False	0	dermonecrotic toxin(1);protein tram(2);spliceosomal protein sf3b155(1);general control protein gcn4(3);small inducible cytokine b14(1);integrase(2)	AAA family ATPase	Uncharacterized_protein;Uncharacterized_protein_
WP_003517819.1	None	NA	NA	NA		NA		NA	WP_003517821.1;WP_003517819.1	hypothetical protein;hypothetical protein	NA	NA	NA	No	1;NA	GO:0006096;GO:0019318;GO:0032984	GO:0051536;GO:0016860;GO:0005198	NA	NA	True	1	yopt(1);double-stranded rna-specific adenosine deaminase(6);tumor stroma and activated macrophage protein dlm-1(1);hth-type transcriptional regulator cymr(2);hth-type transcriptional regulator iscr(2);leucine responsive regulatory protein(1);z-dna binding protein 1(2);putative transcription regulator(1)		BlaR1_peptidase_M56;Uncharacterized_protein
WP_003517891.1	mur ligase	UDP-N-acetylmuramyl tripeptide synthase(0.72553439044)	"Mur ligase, central";"Mur-like, catalytic domain superfamily";Domain of unknown function DUF1727	Reactome: R-HSA-196757		EC:6.3.2.17		tetrahydrofolylpolyglutamate biosynthetic process;cytoplasm;growth;biosynthetic process;integral component of membrane;cell part;tetrahydrofolylpolyglutamate synthase activity;cell;intracellular;cellular_component;cytoplasmic part;biological_process;intracellular part;cytosol;ATP binding	WP_003517891.1;WP_003517888.1	hypothetical protein;CobB/CobQ domain-containing protein glutamine amidotransferase	1.34133	1.21936	1.43877	No	7;NA	GO:0000154;GO:0043604;GO:0006281;GO:0006760;GO:0071702;GO:0034220	GO:1901681	NA	NA	False	0	udp-n-acetylmuramoyl-l-alanyl-d-glutamate--ld-lysine ligase(2);folylpolyglutamate synthase(6);atp sulfurylase(1);udp-n-acetylmuramate--alanine ligase(2);signal recognition 54 kda protein(2);udp-n-acetylmuramoyl-tripeptide--d-alanyl-d-alanine ligase(3);udp-n-acetylmuramoylalanine--d-glutamate ligase(6);ctp synthase 1(1);signal recognition particle protein(1);formyltetrahydrofolate synthetase(1);sa…		Proposed_amino_acid_ligase_found_clustered_with_an_amidotransferase;Mur_ligase;Murein_peptide_ligase;Putative_amino_acid_ligase_found_clustered_with_an_amidotransferase;Putative_ligase;Mur_ligase_family_protein;Mur_ligase_central;Amidophosphoribosyltransferase;Putative_Mur_ligase_family_protein;Amidotransferase;Uncharacterized_protein;Mur_ligase_middle_domain_protein;Mur_ligase_middle_protein
WP_003517897.1	small basic protein	Small basic protein(0.786925898705)	Protein of unknown function DUF1290	NA		NA		integral component of membrane;membrane;cell part;cell;cellular_component;cell periphery;plasma membrane	WP_003517897.1;WP_003520339.1	hypothetical protein;polypeptide-transport-associated domain-containing protein	NA	NA	NA	No	NA;NA	NA	NA	NA	NA	False	4	NA	flagellar biosynthesis protein FlhF;ribbon-helix-helix protein, CopG family;FliA/WhiG family RNA polymerase sigma factor	NA
WP_003517918.1	Motility accessory factor	DUF115 domain-containing protein [Ruminiclostridium thermocellum](0.377326158299)	6-hydroxymethylpterin diphosphokinase MptE-like	NA		EC:2		transferase activity	WP_003517918.1;WP_003517916.1	hypothetical protein;ATP-cone domain-containing protein	NA	0.935553	1.44839	No	1;NA	GO:0006096;GO:0019318;GO:0032984	GO:0051536;GO:0016860;GO:0005198	NA	NA	False	0	putative rna methylase(1);o-methyltransferase(1);phosphoethanolamine n-methyltransferase 2(1);xanthine oxidase(2);putative methyl chloride transferase(1);alpha-2,3-sialyltransferase(1);putative uncharacterized protein(2);quinoline 2-oxidoreductase medium subunit(1);cutm, flavoprotein of carbon monoxide dehydrogenase(2);carbon monoxide dehydrogenase medium chain(2);protein arginine n-methyltransfe…		Hypothetical_conserved_protein;Uncharacterized_protein_conserved_in_bacteria;Tetratricopeptide_repeat_domain_protein;Uncharacterized_protein_;Motility_accessory_factor;DUF115_domain_containing_protein;Uncharacterized_conserved_protein;Methyltransferase;DUF115_family_protein;Tetratricopeptide_repeat_protein;Uncharacterized_protein;Putative_transmembrane_anchored_MAF_flag10_domain_protein;Conserved…
WP_003517930.1	Uncharacterised protein family UPF0047	Secondary thiamine-phosphate synthase enzyme(0.714697321813)	Uncharacterised protein family UPF0047;YjbQ-like superfamily	NA		NA		NA	WP_003517933.1;WP_003517930.1;WP_003517928.1	hypothetical protein;hypothetical protein;Mg chelatase subunit ChlI	NA	NA	NA	No	2;13	GO:0006222;GO:0046112;GO:0009130;GO:0006520;GO:0023014;GO:0000160;GO:0033036	NA	GO:0006935;GO:0000272;GO:0006261	GO:0030246	False	0	uncharacterized conserved protein yjbq/upf0047 family, ortholog yugu b.subtilis(2);malate synthase g(9);clostridium acetobutylicum q97kl0(4);hypothetical protein tm0723(2);probable malate synthase g(2);aq_2013 protein(2)		Putative_cytosolic_protein;Cytoplasmic_protein;YjbQ_family_protein;Uncharacterized_conserved_protein;Automatic_annotation;Uncharacterized_protein_TM0723;Uncharacterized_protein;Hypothetical_cytosolic_protein;Putative_conserved_protein;UPF0047_protein_TM0723
WP_003517957.1	nan	DUF615 domain-containing protein(0.678995965699)	"Flagellar motor switch protein FliG, alpha-helical";"Magnesium transporter, MgtE intracellular domain"	NA		NA		integral component of membrane	WP_003517963.1;WP_003517961.1;WP_003517959.1;WP_003517957.1	flagellar operon protein;flagellar hook capping protein;Flagellar hook-length control protein-like, C-terminal domain;hypothetical protein	NA	NA	NA	No	2;4	GO:0006222;GO:0046112;GO:0009130;GO:0006520;GO:0023014;GO:0000160;GO:0033036	NA	GO:0051641;GO:0055085;GO:0071702;GO:0033036;GO:0015031	GO:0015405	False	1	tropomyosin alpha chain, skeletal muscle(4);ct398(2);magnesium transporter(4);putative tbpip family protein(3);intraflagellar transport protein 81(2);flagellar motor switch protein flig(4);serine--trna ligase, cytoplasmic(1);cell division protein zapb(1);rna polymerase ii-associated protein 3(1);intraflagellar transport protein 74(2);magnesium transporter mgte(2);seryl-trna synthetase(2);e3 ubiqu…	hypothetical protein Clo1313_2779;hypothetical protein;membrane protein;hypothetical protein;hypothetical protein;tetratricopeptide repeat protein;DUF5050 domain-containing protein;copper amine oxidase N-terminal domain-containing protein;transposase IS116/IS110/IS902 family protein	Flagellar_protein_FlbB;Uncharacterized_protein_;Uncharacterized_conserved_protein;Flagellar_motility_protein_MotE;Uncharacterized_protein
WP_003517976.1	Flagellar biosynthesis protein, FliO	Flagellar biosynthesis protein FliZ(0.582869951427)	"Flagellar biosynthesis protein, FliO"	NA		NA		bacterial-type flagellum organization;integral component of membrane;bacterial-type flagellum basal body;plasma membrane	WP_003517976.1;WP_003517978.1;WP_003517979.1;WP_003517981.1;WP_003517982.1;WP_003517983.1;WP_003517984.1;WP_003517985.1;WP_003517986.1;WP_003517987.1;WP_003517988.1;WP_003517989.1;WP_004463183.1;WP_003517991.1;WP_003517992.1	hypothetical protein;flagellar biosynthetic protein FliP;flagellar biosynthetic protein FliQ;flagellar biosynthetic protein FliR;flagellar biosynthetic protein FlhB;flagellar biosynthesis protein FlhA;flagellar biosynthetic protein FlhF;cobyrinic acid ac-diamide synthase;type IV pilus assembly PilZ;response regulator receiver modulated CheB methylesterase;CheA signal transduction histidine kinase…	NA	NA	NA	No	NA;NA	NA	NA	NA	NA	False	1	hamp domain of af1503(4);cytochrome c oxidase(1);non-structural protein 5a(5);interpain a(1);transcription elongation factor spt5(3);na+,k+-atpase beta subunit(2);non-structural polyprotein(2);cytokine receptor common subunit beta(2);cytochrome c oxidase subunit 2(1)		Flagellar_biosynthesis_protein_FliZ;Flagellar_biogenesis_protein;Uncharacterized_protein;Flagellar_biosynthetic_protein_FliO;Flagellar_biosynthesis_protein_FliO;Flagellar_biosynthesis_protein;Flagellar_protein;Flagellar_biogenesis_protein_FliO
WP_003517992.1	nan	NA	NA	NA		NA		NA	WP_003517976.1;WP_003517978.1;WP_003517979.1;WP_003517981.1;WP_003517982.1;WP_003517983.1;WP_003517984.1;WP_003517985.1;WP_003517986.1;WP_003517987.1;WP_003517988.1;WP_003517989.1;WP_004463183.1;WP_003517991.1;WP_003517992.1	hypothetical protein;flagellar biosynthetic protein FliP;flagellar biosynthetic protein FliQ;flagellar biosynthetic protein FliR;flagellar biosynthetic protein FlhB;flagellar biosynthesis protein FlhA;flagellar biosynthetic protein FlhF;cobyrinic acid ac-diamide synthase;type IV pilus assembly PilZ;response regulator receiver modulated CheB methylesterase;CheA signal transduction histidine kinase…	NA	NA	NA	No	1;NA	GO:0006096;GO:0019318;GO:0032984	GO:0051536;GO:0016860;GO:0005198	NA	NA	False	2	charged multivesicular body protein 3(5);conserved hypothetical membrane protein(2);voltage-gated potassium channel(4);ftsz/tubulin-related protein(2);transport permease protein(2);biotin transporter bioy(1);atp synthase subunit b', chloroplastic(2);hig1 domain family member 1b(1);s-component for folate(2);respiratory supercomplex factor 1, mitochondrial(2);voltage-gated sodium channel(2);intrafl…		Uncharacterized_protein
WP_003517994.1	PALM domain HD hydrolase domain and	Putative polymerase with PALM domain, HD hydrolase domain and Zn ribbon(0.596602692691)	Flagellar assembly protein A	NA	uncharacterized protein	EC:3		NA	WP_003517993.1;WP_003517994.1;WP_003517995.1;WP_003517996.1;WP_003517997.1	RNA polymerase sigma 28 subunit FliA/WhiG;hypothetical protein;hypothetical protein;hypothetical protein;aminodeoxychorismate lyase	1.01383	1.21741	0.785852	No	NA;NA	NA	NA	NA	NA	False	0	acriflavine resistance protein a(4);uncharacterized protein(16);seryl-trna synthetase, cytoplasmic(1);septum site-determining protein minc(4);ferredoxin-dependent glutamate synthase(1);mnd1(3);designed protein 2l4hc2_23(2);dna double-strand break repair rad50 atpase(2);prefoldin beta subunit 2(2);probable septum site-determining protein minc(2);protein shroom2(2);ferredoxin-dependent glutamate sy…		Protein_of_uncharacterized_function_;PF03961_family_protein;Uncharacterized_protein_;Putative_polymerase;Putative_polymerase_with_PALM_domain;Polymerase;Predicted_polymerase;Uncharacterized_protein
WP_003517995.1	nan	NA	NA	NA		NA		NA	WP_003517993.1;WP_003517994.1;WP_003517995.1;WP_003517996.1;WP_003517997.1	RNA polymerase sigma 28 subunit FliA/WhiG;hypothetical protein;hypothetical protein;hypothetical protein;aminodeoxychorismate lyase	NA	NA	NA	No	9;4	GO:0048870	GO:0016818;GO:0030248	GO:0051641;GO:0055085;GO:0071702;GO:0033036;GO:0015031	GO:0015405	False	0	NA	hypothetical protein Clo1313_1554	Uncharacterized_protein
WP_003517996.1	nan	NA	NA	NA		NA		NA	WP_003517993.1;WP_003517994.1;WP_003517995.1;WP_003517996.1;WP_003517997.1	RNA polymerase sigma 28 subunit FliA/WhiG;hypothetical protein;hypothetical protein;hypothetical protein;aminodeoxychorismate lyase	NA	NA	-3.51108	True	8;4	GO:0000097;GO:0009069;GO:1901607	GO:0016765;GO:0030170	GO:0051641;GO:0055085;GO:0071702;GO:0033036;GO:0015031	GO:0015405	False	1	chromosome-partitioning protein spo0j(3);protein design 2l4hc2_9(4);sensor histidine kinase(2);snap25(1);response regulator(2);ecf rna polymerase sigma factor sigk(1);regulatory protein sdia(2);ecf rna polymerase sigma factor sigw(4);rna polymerase sigma factor cnrh(1);synaptosomal-associated protein 25(3);topoisomerase v(1);smoothened homolog/soluble cytochrome b562 chimeric protein(3);transcrip…		Regulatory_protein_LuxR;Uncharacterized_protein_;Regulatory_protein_luxR_family;LuxR_family_transcriptional_regulator;Uncharacterized_protein
WP_003517997.1	YceG-like family	Aminodeoxychorismate lyase(0.538603741664)	NA	NA		EC:4		lyase activity;integral component of membrane	WP_003517993.1;WP_003517994.1;WP_003517995.1;WP_003517996.1;WP_003517997.1	RNA polymerase sigma 28 subunit FliA/WhiG;hypothetical protein;hypothetical protein;hypothetical protein;aminodeoxychorismate lyase	NA	NA	NA	No	NA;NA	NA	NA	NA	NA	False	1	NA		NA
WP_003518117.1	Cell wall binding repeat 2-containing protein	Outer cell wall protein(0.575552846598)	Bacterial Ig-related;S-layer homology domain;"SbsA, Ig-like domain"	NA		NA		cell part;cell;external encapsulating structure;cellular_component;cell periphery;S-layer	WP_003518117.1	Ig domain-containing protein	NA	0.59495	NA	No	NA;0	NA	NA	GO:0009069;GO:0000097;GO:0009082	GO:0016765;GO:1901681;GO:0016829;GO:0032550	True	1	attaching and effacing protein, pathogenesis factor(3);sbsb protein(1);mpafp_rii tetra-tandemer(6);surface layer protein(6);s-layer protein sap(4);putative inner membrane protein(8);surface (s-) layer glycoprotein(10)		Hexagonal_wall_protein;SgtA;Transglutaminase;Cell_surface_protein_;Uncharacterized_protein;Putative_cell_Surface_Protein;Putative_surface_layer_protein;Outer_cell_wall_protein;Surface_;Conserved_protein;Ig_domain_protein;Uncharacterized_protein_;Cell_wall_binding_repeat_2_family_protein;Putative_protease;Putative_peptidase;CopC_domain_protein;Cell_surface_protein;Putative_conserved_protein;Clostr…
WP_003518182.1	ATPase (AAA	ATPase with chaperone activity, ATP-binding domain, diverged(0.410909615693)	Domain of unknown function DUF815;AAA+ ATPase domain;P-loop containing nucleoside triphosphate hydrolase	NA	uncharacterized protein	NA		ATP binding	WP_003518182.1	hypothetical protein	NA	NA	1.45868	True	0;2	GO:0010629;GO:0032269;GO:0009057;GO:0044283;GO:2000113;GO:0006221;GO:0006260;GO:1901137;GO:0006417;GO:0019692;GO:0009130;GO:0034655;GO:0008654;GO:0009262;GO:0031328;GO:0044265;GO:0006457;GO:0010557	GO:0004222;GO:0050661;GO:0022857	GO:0019359;GO:0015980;GO:0043414;GO:0043648;GO:0006525	GO:0016879;GO:0030170;GO:0016798	False	0	26s protease regulatory subunit 4 homolog(8);ruvb-like 2(2);ruvb-like 1(8);heat shock protein 101(12);rvb2(1);chaperone protein clpb(2);atp-dependent clp protease atp-binding subunit clpx(9);rvb1(1);ruvb-like protein 1(4);ruvb-like helicase(3)		Predicted_ATPase;ATPase_;ATPase_associated_with_various_cellular_activities_family_protein;Replication_factor_C_large_subunit;ATPase_family_associated_with_various_cellular_activities_;Uncharacterized_protein_;ABC_transporter_ATPase;ATPase_family_associated_with_various_cellular_activitie;Putative_ATPase;Putative_ATPase_;Conserved_protein_with_an_ATPase_domain;Genome_sequencing_data;Uncharacteriz…
WP_003518225.1	Metal dependent phosphohydrolase	Response regulators consisting of a CheY-like receiver domain and an HD-GYP domain(0.679737584844)	CheY-like superfamily;HD/PDEase domain;Domain of unknown function DUF3369;HD-GYP domain;HD domain;"Signal transduction response regulator, receiver domain"	NA		NA		NA	WP_003518225.1;ADU73938.1	response regulator receiver modulated metal dependent phosphohydrolase;response regulator receiver modulated metal dependent phosphohydrolase	-1.38459	NA	NA	No	NA;0	NA	NA	GO:0009069;GO:0000097;GO:0009082	GO:0016765;GO:1901681;GO:0016829;GO:0032550	False	0	cgmp-specific 3',5'-cyclic phosphodiesterase(1);response regulator fixj(6);uncharacterized protein bd1817(1);response regulator receiver:metal-dependent phosphohydrolase, hd subdomain(1);hd superfamily hydrolase(1);transcriptional regulator (ntrc family)(4);metal dependent phosphohydrolase(4);nitrogen assimilation regulatory protein(4);3'3'-cgamp-specific phosphodiesterase 3(3);response regulator…		Diguanylate_cyclase;Cyclic_diguanylate_phosphodiesterase;Uncharacterized_protein;Adenylate_cyclase;Phosphohydrolase;Sensory_protein;Uncharacterized_protein_;Transcriptional_regulator;Putative_membrane_associated_protein;Putative_phosphohydrolase;Putative_nucleotidyltransferase_with_HDIG_domain;PAS_sensor_protein_;Metal_dependent_phosphohydrolase;Putative_signaling_protein;PAS_sensor_protein;HD_do…
WP_003518270.1	C_GCAxxG_C_C family	Oxidoreductase(0.406419054406)	CGCAxxGCC motif	NA		NA		NA	WP_003518270.1	C_GCAxxG_C_C family protein	NA	NA	NA	True	1;NA	GO:0006096;GO:0019318;GO:0032984	GO:0051536;GO:0016860;GO:0005198	NA	NA	False	0	adp-ribosyl-(dinitrogen reductase) hydrolase(1);nsfl1 cofactor p47(1);poly(adp-ribose) glycohydrolase arh3(1);adp-ribosylhydrolase like 2(2);split-soret cytochrome c(1);hypothetical protein mj1187(1);[protein adp-ribosylarginine] hydrolase(1);adp-ribosyl-[dinitrogen reductase] glycohydrolase(3);protein adp-ribosylarginine hydrolase(1)		C_GCAxxG_C_C_family_probable_redox_protein;Redox_protein;TWA4_scaffold00001;C_GCAxxG_C_C_family_protein;Uncharacterized_protein;Oxidoreductase;C_GCAxxG_C_C_family_redox_protein
WP_003518280.1	nan	NA	"Nitrogen regulatory PII-like, alpha/beta";"Nitrogen regulatory protein PII/ATP phosphoribosyltransferase, C-terminal"	NA		NA		NA	WP_003518280.1;ADU73917.1	hypothetical protein;hypothetical protein	NA	NA	NA	No	0;9	GO:0010629;GO:0032269;GO:0009057;GO:0044283;GO:2000113;GO:0006221;GO:0006260;GO:1901137;GO:0006417;GO:0019692;GO:0009130;GO:0034655;GO:0008654;GO:0009262;GO:0031328;GO:0044265;GO:0006457;GO:0010557	GO:0004222;GO:0050661;GO:0022857	GO:0010556;GO:0051171;GO:2000112	GO:0140097;GO:0016835;GO:0046872;GO:0004673	False	0	nitrogen regulatory protein p-ii(14);pii signal transduction protein(1);protein (nitrogen regulatory protein)(1);pii-like protein pz(8);pii(1);pii protein(5);nitrogen regulatory protein p-ii (glnb-2)(2);nitrogen regulatory protein p-ii (glnb-3)(7);nitrogen regulatory protein p-ii 1(1);nitrogen regulatory protein p-ii (glnb-1)(1);hypothetical nitrogen regulatory pii-like protein mj0059(8);putative…		Nitrogen_regulatory_protein_PII;Uncharacterized_protein_;Uncharacterized_protein
WP_003518362.1	Membrane	DUF368 domain-containing protein [Ruminiclostridium thermocellum](0.608839250393)	Protein of unknown function DUF368	NA	putative membrane protein	NA		integral component of membrane	WP_003518362.1	hypothetical protein	NA	NA	NA	No	NA;4	NA	NA	GO:0051641;GO:0055085;GO:0071702;GO:0033036;GO:0015031	GO:0015405	False	8	na(+)/h(+) antiporter 1(5);undecaprenyl-diphosphatase(4);glycophorin a(2);lysosome-associated membrane glycoprotein 2(8)		Hypothetical_conserved_protein;Domain_of_uncharacterized_function_;Membrane_protein;Putative_membrane_protein;PF04018_domain_protein;Predicted_membrane_protein;Uncharacterized_protein;Integral_membrane_protein
WP_003518388.1	nan	NA	NA	NA		NA		NA	WP_003518388.1	hypothetical protein	NA	NA	NA	No	4;NA	GO:0006935;GO:0007165;GO:0042558;GO:0032787;GO:0046129	GO:0004888;GO:0016779;GO:0020037	NA	NA	True	1	uncharacterized protein(5);outer surface protein a(10);cellulosome anchoring protein cohesin region(1);probable signal peptide protein(1);putative cellulosomal scaffoldin protein(3);family 88 glycosyl hydrolase(1)		Uncharacterized_protein_;Uncharacterized_protein
WP_003518396.1	YngK protein	GHL10 domain-containing protein(0.494784731154)	Glycoside hydrolase superfamily;S-layer homology domain;Glycosyl hydrolase-like 10	NA		NA		membrane;cell part;cell;cellular_component;catalytic activity;cell periphery;plasma membrane	WP_003518396.1	hypothetical protein	2.38611	1.72254	2.36558	No	1;NA	GO:0006096;GO:0019318;GO:0032984	GO:0051536;GO:0016860;GO:0005198	NA	NA	True	1	endo-beta-n-acetylglucosaminidase h(6);chitinase 60(3);beta-galactosidase(2);chitinase 1(2);cycloisomaltooligosaccharide glucanotransferase(1);sucrose isomerase(1);chitotriosidase-1(2);chitotriosidase 1(1);glycoside hydrolase family 10(2);cwp19(2);acidic mammalian chitinase(3);chitinase(9);chitinase a(5);1,4-alpha-glucan-branching enzyme, chloroplastic/amyloplastic(1);poly-beta-1,6-n-acetyl-d-glu…		Putative_lipoprotein_yddW;FenI_protein;YngK;Melibiase_family_protein;YngK_protein;HxlR_family_transcriptional_regulator;Uncharacterized_protein;Glycoside_hydrolase_family_10_protein;Glycoside_hydrolase_family_protein;Glycosyl_hydrolase_like_GH101_family_protein;FenI;Putative_glycoside_hydrolase;Putative_glycoside_hydrolase_;Contig0018;Contig100;Uncharacterized_protein_;Glycosyl_hydrolase;Uncharac…
WP_003518399.1	Ig domain protein, group 2 domain protein	Ig domain protein, group 2 domain protein(0.325470845947)	Invasin/intimin cell-adhesion fragments;"Bacterial Ig-like, group 2";S-layer homology domain	NA		NA		NA	WP_003518399.1	S-layer protein	NA	NA	NA	No	NA;NA	NA	NA	NA	NA	True	1	vascular endothelial growth factor receptor 2(2);down syndrome cell adhesion molecule (dscam) isoform 1.30.30, n-terminal eight ig domains(6);apoptotic protease-activating factor 1(5);macrophage colony-stimulating factor 1 receptor(4);cd166 antigen(2);surface layer protein(4);down syndrome cell adhesion molecule isoform 1.9(2);intercellular adhesion molecule-1(2);fl cytokine receptor(3);invasin(2…	YcxB family protein	NA
WP_003518419.1	None	ESAT-6/Esx family secreted protein EsxA/YukE(0.608865066644)	NA	NA		NA		NA	WP_003513995.1;WP_003518419.1;ADU75650.1	hypothetical protein;hypothetical protein;Hedgehog/intein hint domain-containing protein	NA	NA	NA	No	NA;NA	NA	NA	NA	NA	False	0	nucleoporin 98(1);nuclear pore complex protein nup98-nup96(1);methyl-cpg-binding domain protein 2(4);methyl-cpg-binding domain protein 3(1);cdw150(1);nuclear pore complex protein nup98(3)		NA
WP_003518468.1	Inherit from COG: coA-substrate-specific enzyme activase	CoA protein activase(0.766452158404)	NA	NA		NA		NA	WP_003513505.1;WP_003518468.1	hypothetical protein;hypothetical protein	NA	NA	NA	No	NA;NA	NA	NA	NA	NA	False	0	NA	YcxB family protein;zf-TFIIB domain-containing protein	NA
WP_003518483.1	nan	V-type ATP synthase subunit G(0.633162478153)	"F-type ATP synthase subunit B-like, membrane domain superfamily"	NA	ATPVG; V/A-type H+/Na+-transporting ATPase subunit G/H	EC:3		energy coupled proton transport, down electrochemical gradient;hydrolase activity;proton-transporting ATP synthase complex, coupling factor F(o);integral component of membrane;ATP biosynthetic process;proton transmembrane transporter activity	WP_003518483.1;WP_003518481.1;WP_003513523.1;WP_003513521.1;WP_003518478.1;WP_003518476.1	hypothetical protein;V-type ATPase 116 kDa subunit;H+transporting two-sector ATPase subunit C;H+transporting two-sector ATPase E subunit;H+transporting two-sector ATPase C (AC39) subunit;Vacuolar H+transporting two-sector ATPase F subunit	-1.62367	NA	NA	True	NA;0	NA	NA	GO:0009069;GO:0000097;GO:0009082	GO:0016765;GO:1901681;GO:0016829;GO:0032550	False	0	v-type proton atpase subunit g(8);v-type proton atpase subunit e(8);v-type atp synthase, subunit (vapc-therm)(11);atp synthase subunit b', chloroplastic(4);v-type atp synthase subunit e(7);v-type atpase subunit g(4);atp synthase subunit b, chloroplastic(2);atp synthase subunit b(6)		Uncharacterized_protein;ATP_synthase;ATP_synthase_homolog;ATP_synthase_archaeal;A1A0_archaeal_ATP_synthase_subunit_H_AhaH;ATPase;F0F1_ATP_synthase_subunit_B;ATP_synthase_F0;ATP_synthase_archaeal_subunit_H;NtpF;Vacuolar_
WP_003518528.1	None	NA	NA	NA		NA		NA	WP_003518528.1;WP_037294864.1;ADU73572.1	hypothetical protein;LuxR family transcriptional regulator;LuxR family transcriptional regulator	NA	NA	NA	No	6;NA	GO:0034030;GO:0034033;GO:0009108;GO:0044248;GO:0015986;GO:0044282;GO:0031167;GO:0009084;GO:0006767;GO:0022900;GO:0043603;GO:1901565;GO:0006090;GO:0001510;GO:0051704;GO:0009152;GO:0043604	GO:0003700;GO:0016903;GO:0008649;GO:0046933;GO:0003924;GO:0005515	NA	NA	False	0	general control protein gcn4 and tropomyosin 1 alpha chain(6);malonyl-coa-[acyl-carrier-protein] transacylase(1);intraflagellar transport protein 74(2)		Uncharacterized_protein
WP_003518618.1	nan	NA	NA	NA		NA		NA	WP_003518618.1;WP_003518620.1;WP_003520369.1	hypothetical protein;Rad50 zinc hook domain-containing protein;metallophosphoesterase	NA	NA	NA	No	NA;NA	NA	NA	NA	NA	False	0	transcription factor mafg(2);tropomyosin beta chain(4);tropomyosin alpha-1 chain(2);transcription factor mafb(7);cytoplasmic dynein 1 heavy chain 1(1);dolichyl-diphosphooligosaccharide--protein glycosyltransferase subunit 1,rpn1(1);smooth muscle tropomyosin alpha(4);line-1 orf1p(3);tropomyosin alpha chain, skeletal muscle(4);myosin 2 heavy chain chimera of smooth and cardiac muscle(2);s2n51-gcn4(…		Uncharacterized;Uncharacterized_protein_;Putative_cytoplasmic_protein;Uncharacterized_protein
WP_003518671.1	None	NA	NA	NA		NA		NA	WP_003518671.1;WP_003512665.1	hypothetical protein;hypothetical protein	NA	NA	NA	True	4;3	GO:0006935;GO:0007165;GO:0042558;GO:0032787;GO:0046129	GO:0004888;GO:0016779;GO:0020037	GO:0000105;GO:0072521;GO:0046040	GO:0016757;GO:0032559;GO:0016866	False	0	probable thiol peroxidase(2);trafficking protein particle complex protein 2(2);in2-1 family protein, glutathione transferase lambda3(1);thiol:disulfide interchange protein dsba(1);smad1-mh1(1);serine protease ns3(5);immunity factor for spn(3);trapp-associated protein tca17(1);sedlin(1)	zf-TFIIB domain-containing protein	Uncharacterized_protein
WP_003518688.1	nan	NA	NA	NA		NA		NA	WP_003518688.1	hypothetical protein	1.01532	0.6871	NA	True	NA;3	NA	NA	GO:0000105;GO:0072521;GO:0046040	GO:0016757;GO:0032559;GO:0016866	False	0	pre-mrna-splicing factor bud31(6);global nitrogen regulator(6);serpin peptidase inhibitor, clade e (nexin, plasminogen activator inhibitor type 1), member 1(2);pre-mrna-splicing factor cwf14(1);uncharacterized protein atu1656/agr_c_3050(1);pyruvate kinase(2);protein bud31 homolog(4);plasminogen activator inhibitor 1(1);ssdna binding protein(8)		Uncharacterized_protein
WP_003518741.1	None	NA	NA	NA		NA		NA	WP_003518741.1;WP_003518743.1;WP_003518745.1;WP_003518747.1	hypothetical protein;hemolysin A;deoxyxylulose-5-phosphate synthase;hypothetical protein	NA	NA	NA	No	0;NA	GO:0010629;GO:0032269;GO:0009057;GO:0044283;GO:2000113;GO:0006221;GO:0006260;GO:1901137;GO:0006417;GO:0019692;GO:0009130;GO:0034655;GO:0008654;GO:0009262;GO:0031328;GO:0044265;GO:0006457;GO:0010557	GO:0004222;GO:0050661;GO:0022857	NA	NA	False	0	tcpk(3);portal protein gp20(1);rs21-c6(8);dna gyrase subunit b(1);dna gyrase subunit b,dna gyrase subunit b(7);de novo designed protein, pfk fold(1)		Uncharacterized_protein_;Uncharacterized_protein
WP_003518759.1	Small integral membrane protein (DUF2273)	Small integral membrane protein (DUF2273)(0.698639714425)	Protein of unknown function DUF2273	NA		NA		integral component of membrane	WP_003518759.1;WP_003518761.1	hypothetical protein;hypothetical protein	NA	-5.40037	NA	No	1;NA	GO:0006096;GO:0019318;GO:0032984	GO:0051536;GO:0016860;GO:0005198	NA	NA	False	1	nadh dehydrogenase [ubiquinone] 1 subunit c2, ndufc2,nadh dehydrogenase [ubiquinone] 1 subunit c2,nadh dehydrogenase [ubiquinone] 1 subunit c2, ndufc2,nadh dehydrogenase [ubiquinone] 1 subunit c2,nadh dehydrogenase [ubiquinone] 1 subunit c2, ndufc2,nadh dehydrogenase [ubiquinone] 1 subunit c2,nadh dehydrogenase [ubiquinone] 1 subunit c2, ndufc2(1);mitochondrial complex i, b14.5b subunit(1);nadh d…		Membrane_protein;Putative_membrane_protein;Small_integral_membrane_protein;Uncharacterized_protein;Uncharacterized_membrane_protein;Small_integral_membrane_protein_;Small_integral_membrane_protein_DUF2273
WP_003518807.1	nan	NA	Protein of unknown function DUF3592	NA		NA		NA	WP_003518807.1	hypothetical protein	NA	NA	NA	True	1;NA	GO:0006096;GO:0019318;GO:0032984	GO:0051536;GO:0016860;GO:0005198	NA	NA	False	2	cytochrome b-c1 complex subunit rieske, mitochondrial(5);bud emergence protein 1(3);lipopolysaccharide biosynthesis protein wzze(2);integrin alpha-l(1);5'-amp-activated protein kinase catalytic subunit alpha-1(2);neutrophil cytosol factor 1(1);mitochondrial ubiquinol-cytochrome c reductase iron-sulfur protein(1);cytochrome b-c1 complex subunit 5, rieske ironsulfur protein, mitochondrial(2);putati…		Protein_of_uncharacterized_function_;Uncharacterized_protein_conserved_in_bacteria;Inner_membrane_protein_YmfA;Uncharacterized_protein_DUF3592;Uncharacterized_protein_;Putative_membrane_protein;Uncharacterized_protein;Inner_membrane_protein_ymfA
WP_003518869.1	None	NA	Domain of unknown function DUF2281	NA		NA		NA	WP_003518869.1;WP_003518870.1	hypothetical protein;N-acetyltransferase GCN5	NA	NA	NA	No	NA;NA	NA	NA	NA	NA	False	0	uncharacterized protein(1);tyrosinase(1);ci(3);putative transposon-related dna-binding protein(4);nucleoid-associated protein espr(2);protein of unknown function duf433(2);csp231i c protein(6);protein (sinr protein)(1);putative hth-type transcriptional regulator ybaq(2);esx-1 secretion-associated regulator espr(6);repressor(8)		Uncharacterized_protein
WP_003518876.1	nan	NA	NA	NA		NA		NA	WP_003518876.1	hypothetical protein	1.88324	0.938211	NA	True	5;3	GO:0046677;GO:0046390;GO:0018106;GO:0006810;GO:0055114;GO:0006928;GO:0071555;GO:0023014;GO:0006935;GO:0044248;GO:0006974	GO:0051539;GO:0097159;GO:1901363;GO:0008144;GO:0000155;GO:0046872;GO:0036094;GO:0051536;GO:0016616;GO:1901681	GO:0000105;GO:0072521;GO:0046040	GO:0016757;GO:0032559;GO:0016866	False	0	pre-mrna-splicing factor bud31(6);glycosyl hydrolase/deacetylase family protein(1);global nitrogen regulator(6);serpin peptidase inhibitor, clade e (nexin, plasminogen activator inhibitor type 1), member 1(2);dna-directed rna polymerase subunit alpha(1);pre-mrna-splicing factor cwf14(1);uncharacterized protein atu1656/agr_c_3050(1);pyruvate kinase(2);protein bud31 homolog(4);plasminogen activator…		Uncharacterized_protein
WP_003518927.1	YD repeat protein	NA	RHS repeat;YD repeat;"Six-bladed beta-propeller, TolB-like";Rhs repeat-associated core	NA		NA		cell wall;cell part;cell;external encapsulating structure;cellular_component;cell periphery;self proteolysis			NA	NA	NA	No	2;0	GO:0006222;GO:0046112;GO:0009130;GO:0006520;GO:0023014;GO:0000160;GO:0033036	NA	GO:0009069;GO:0000097;GO:0009082	GO:0016765;GO:1901681;GO:0016829;GO:0032550	False	1	utp7(2);odz3 protein(2);streptogramin b lactonase(1);yenc2(1);uncharacterized protein atu1656/agr_c_3050(1);dynein assembly factor with wdr repeat domains 1(1);protein tolb(14);guanine nucleotide-binding protein g(i)/g(s)/g(t) subunit beta-1(4);coatomer subunit beta'(1);wd repeat-containing protein 48(2);fizzy-related protein homolog(1);the anaphase-promoting complex chain r(2);pre-mrna 3' end pr…		Putative_deoxyribonuclease_RhsC;Putative_deoxyribonuclease_RhsB;Putative_deoxyribonuclease_RhsA;LysM_domain_protein_;YD_repeat_protein_;Uncharacterized_protein_;tRNA;LysM_domain_protein;YD_repeat_;Type_IV_secretion_protein_Rhs_;Rhs_family_protein;RHS_repeat_protein_;tRNA3;YD_repeat_protein;RHS_repeat_protein;tRNA_nuclease_WapA;Uncharacterized_protein;Rhs_family_protein_;RHS_famlily_protein;Type_I…
WP_003518929.1	None	YD repeat-containing protein(0.749667922218)	NA	NA		NA		integral component of membrane			NA	NA	NA	No	NA;NA	NA	NA	NA	NA	False	0	NA		NA
WP_003518953.1	brancheD-chain amino acid aminotransferase	NA	Aminotransferase class IV;"Aminotransferase-like, PLP-dependent enzymes"	Reactome: R-HSA-70895		NA		NA			NA	NA	NA	No	NA;0	NA	NA	GO:0009069;GO:0000097;GO:0009082	GO:0016765;GO:1901681;GO:0016829;GO:0032550	False	0	branched-chain-amino-acid transaminase(2);branched-chain amino acid aminotransferase(10);hypothetical aminotransferase(1);branched chain aminotransferase 1, cytosolic(1);cputa1(1);branched-chain-amino-acid aminotransferase, mitochondrial(2);branched-chain aminotransferase(2);4-amino-4-deoxychorismate lyase(1);at-omegata(1);amine transaminase(2);branched-chain-amino-acid aminotransferase(5);aminot…		Aminodeoxychorismate_lyase_;Uncharacterized_protein_;Aminotransferase;Aminodeoxychorismate_lyase;Aminodeoxychorismate_lyase_PabC;Aminotransferase_class_IV_family_protein;Aminotransferase_class_IV;Uncharacterized_protein;Class_IV_aminotransferase
WP_003518957.1	Pfam:DUF2174	GyrI-like domain-containing protein(0.462380471089)	Uncharacterised conserved protein UCP031644;GyrI-like small molecule binding domain;"Regulatory factor, effector binding domain superfamily"	NA		NA		NA	WP_003518957.1	hypothetical protein	NA	NA	NA	No	5;0	GO:0046677;GO:0046390;GO:0018106;GO:0006810;GO:0055114;GO:0006928;GO:0071555;GO:0023014;GO:0006935;GO:0044248;GO:0006974	GO:0051539;GO:0097159;GO:1901363;GO:0008144;GO:0000155;GO:0046872;GO:0036094;GO:0051536;GO:0016616;GO:1901681	GO:0009069;GO:0000097;GO:0009082	GO:0016765;GO:1901681;GO:0016829;GO:0032550	False	0	multidrug-efflux transporter regulator(4);putative bacterial transcription regulation protein(6);sa2223 protein(10);multidrug-efflux transporter 1 regulator(9);bmr promoter dna(2);multidrug-efflux transporter 1 regulator bmrr(1);lin2189 protein(8)		Bacterial_transcription_activator_family_protein;Transcriptional_regulator;Bacterial_transcription_activator;Uncharacterized_conserved_protein;Uncharacterized_protein;Transcriptional_regulator_
WP_003519008.1	nan	NA	NA	NA		NA		NA	WP_003512354.1;WP_003512352.1;WP_003512350.1;WP_003519008.1	N-acetyltransferase GCN5;hypothetical protein;radical SAM protein;hypothetical protein	2.13625	NA	NA	No	5;NA	GO:0046677;GO:0046390;GO:0018106;GO:0006810;GO:0055114;GO:0006928;GO:0071555;GO:0023014;GO:0006935;GO:0044248;GO:0006974	GO:0051539;GO:0097159;GO:1901363;GO:0008144;GO:0000155;GO:0046872;GO:0036094;GO:0051536;GO:0016616;GO:1901681	NA	NA	True	1	methicillin resistance regulatory protein meci(9);multidrug resistance operon repressor(4);predicted transcriptional regulator(2);lmo2241 protein(1);penicillinase repressor(3);probable transcriptional regulator(6);predicted transcriptional regulators(5);multiple antibiotic resistance protein marr(1);marr-family transcriptional regulator(2);marr family transcriptional regulator(3);dna-directed rna…	YcxB family protein;zf-TFIIB domain-containing protein	Uncharacterized_protein;Uncharacterized_protein_
WP_003519055.1	NADH ubiquinone oxidoreductase, 24 kD	(2Fe-2S) ferredoxin domain-containing protein(0.508032918194)	Thioredoxin-like superfamily	NA		NA		oxidoreductase complex;cell periphery;molecular_function;cellular metabolic process;generation of precursor metabolites and energy;NADH dehydrogenase activity;oxidoreductase activity;plasma membrane protein complex;membrane protein complex;membrane;respiratory chain complex;electron transport chain;NADH dehydrogenase (quinone) activity;respiratory electron transport chain;plasma membrane part;cel…	WP_003519055.1;WP_003520820.1;WP_003519039.1;WP_003519037.1	hypothetical protein;aminoglycoside phosphotransferase;iron-containing alcohol dehydrogenase;CoA-binding protein	NA	1.65551	NA	No	NA;4	NA	NA	GO:0051641;GO:0055085;GO:0071702;GO:0033036;GO:0015031	GO:0015405	False	0	sulfite redcutase subunit beta(1);ferredoxin [2fe-2s](2);acid phosphatase(1);low molecular weight protein-tyrosine-phosphatase a(1);[2fe-2s] ferredoxin(3);low molecular weight phosphotyrosine protein phosphatase(6);possible phosphotyrosine protein phosphatase(1);sulfite reductase alpha(1);sulfite reductase [nadph] hemoprotein beta-component(4);putative low molecular weight protein-tyrosine-phosph…		Hydrogenase;NADH;NADH_dehydrogenase;Formate_dehydrogenase_subunit_gamma;Protein_TM_1420;NADH_dehydrogenase_;Uncharacterized_protein;Conserved_domain_protein;Bidirectional_hydrogenase_complex_protein_HoxE;FhmD;NADH_dehydrogenase_subunit_E;HfsA
WP_003519067.1	NADH ubiquinone oxidoreductase, 24 kD	Thioredoxin-like ferredoxin(0.524277579433)	Thioredoxin-like superfamily	NA		NA		oxidoreductase complex;cell periphery;molecular_function;cellular metabolic process;generation of precursor metabolites and energy;NADH dehydrogenase activity;oxidoreductase activity;plasma membrane protein complex;membrane protein complex;membrane;respiratory chain complex;electron transport chain;NADH dehydrogenase (quinone) activity;respiratory electron transport chain;plasma membrane part;cel…	WP_003519067.1;WP_003519061.1;WP_003519059.1;WP_003519058.1;WP_003519057.1;WP_003519056.1	hypothetical protein;hydrogenase, Fe-only;NADH dehydrogenase (quinone);NADH dehydrogenase (ubiquinone) 24 kDa subunit;Stage II sporulation protein E;PAS/PAC sensor protein	NA	NA	NA	True	0;NA	GO:0010629;GO:0032269;GO:0009057;GO:0044283;GO:2000113;GO:0006221;GO:0006260;GO:1901137;GO:0006417;GO:0019692;GO:0009130;GO:0034655;GO:0008654;GO:0009262;GO:0031328;GO:0044265;GO:0006457;GO:0010557	GO:0004222;GO:0050661;GO:0022857	NA	NA	False	0	low molecular weight phosphotyrosine protein phosphatase(2);acid phosphatase(1);tyrosine phosphatase(1);sulfite reductase beta(1);nad-reducing hydrogenase(2);potential nad-reducing hydrogenase subunit(1);sulfite reductase alpha(1);nadh dehydrogenase [ubiquinone] flavoprotein 2, mitochondrial(6);ferredoxin [2fe-2s](2);mitochondrial complex i, 24 kda subunit(1);nadh-quinone oxidoreductase subunit 2…		Hydrogenase;NADH;NAD;NADH_dehydrogenase;FhmD;Ferredoxin;Protein_TM_1420;NADH_dehydrogenase_;Ferredoxin_;Uncharacterized_protein;Formate_dehydrogenase_subunit_gamma;Conserved_domain_protein;Bidirectional_hydrogenase_complex_protein_HoxE;NADH_dehydrogenase_subunit_E;HfsA
WP_003519076.1	None	NA	NA	NA		NA		NA	WP_003519076.1;WP_003519075.1	hypothetical protein;hypothetical protein	NA	NA	NA	No	NA;NA	NA	NA	NA	NA	False	1	epsilon-thrombin(1);epsilon thrombin(2);photosystem ii reaction center psb28 protein(5)		NA
WP_003519085.1	None	NA	NA	NA		NA		NA	WP_003519085.1	hypothetical protein	NA	NA	NA	No	0;NA	GO:0010629;GO:0032269;GO:0009057;GO:0044283;GO:2000113;GO:0006221;GO:0006260;GO:1901137;GO:0006417;GO:0019692;GO:0009130;GO:0034655;GO:0008654;GO:0009262;GO:0031328;GO:0044265;GO:0006457;GO:0010557	GO:0004222;GO:0050661;GO:0022857	NA	NA	False	0	n-myristoyl transferase(1);myristoyl-coa:protein n-myristoyltransferase(6);glycylpeptide n-tetradecanoyltransferase 1(1);glycylpeptide n-tetradecanoyltransferase(7)		Uncharacterized_protein
WP_003519135.1	fad dependent oxidoreductase	D-amino acid dehydrogenase small subunit(0.388705031627)	FAD dependent protein;FAD/NAD(P)-binding domain superfamily	NA	uncharacterized protein	EC:1		oxidation-reduction process;FAD binding;oxidoreductase activity	WP_003519135.1;WP_003519138.1;WP_003519140.1	FAD-dependent pyridine nucleotide-disulfide oxidoreductase;hypothetical protein;hypothetical protein	2.14392	NA	NA	True	NA;NA	NA	NA	NA	NA	False	0	fumarate reductase flavoprotein subunit(16);uncharacterized protein(3);succinate dehydrogenase flavoprotein subunit(3);flavocytochrome c(3);monomeric sarcosine oxidase(4);uncharacterized protein vp0956(2);quinol-fumarate reductase flavoprotein subunit a(2);nikd protein(4);flavocytochrome c3(2);protein-methionine sulfoxide oxidase mical1(2);sarcosine oxidase beta subunit(3);fructosyl amine:oxygen …		Uncharacterized_protein;Glutamate_synthase_subunit_beta;Flavoprotein;Orf1;NAD;Uncharacterized_protein_;Putative_thiazole_biosynthetic_enzyme;FAD_dependent_oxidoreductase_family_protein;Predicted_dehydrogenase;Uncharacterized_conserved_protein;Putative_dehydrogenase;HI0933_family_protein;Putative_oxidoreductase;FAD_dependent_oxidoreductase;Glucose_inhibited_division_A_family_protein;Oxidoreductase…
WP_003519138.1	ybbr family	NA	YbbR-like	NA		NA		positive regulation of cyclase activity;positive regulation of adenylate cyclase activity;regulation of catalytic activity;regulation of lyase activity;biological_process;positive regulation of molecular function;regulation of adenylate cyclase activity;biological regulation;regulation of molecular function;regulation of cyclase activity;positive regulation of lyase activity;positive regulation o…	WP_003519135.1;WP_003519138.1;WP_003519140.1	FAD-dependent pyridine nucleotide-disulfide oxidoreductase;hypothetical protein;hypothetical protein	NA	NA	NA	No	1;NA	GO:0006096;GO:0019318;GO:0032984	GO:0051536;GO:0016860;GO:0005198	NA	NA	False	1	50s ribosomal protein ctc(1);uncharacterized protein(2);lmo2119 protein(2);ybbr family protein(8);conserved hypothetical protein(2);general stress protein ctc(1);50s ribosomal protein l25/general stress protein ctc(2);bh0266 protein(2);50s ribosomal protein l25(30)		Diadenylate_cyclase;Uncharacterized_protein_conserved_in_bacteria;Uncharacterized_protein_;Secreted_protein;Uncharacterized_secreted_protein_associated_with_spyDAC;Uncharacterized_secreted_protein;YbbR_protein;Uncharacterized_protein;YbbR_family_protein
WP_003519155.1	iron-sulfur cluster-binding protein	DUF362 domain-containing protein(0.537951869983)	Domain of unknown function DUF362;"4Fe-4S ferredoxin-type, iron-sulphur binding domain";"4Fe-4S ferredoxin, iron-sulphur binding, conserved site"	NA		NA		thylakoid;photosynthetic membrane;membrane;cell part;cell;intracellular;cellular_component;thylakoid part;intracellular part;thylakoid membrane	WP_003519155.1	iron-sulfur cluster-binding protein	NA	NA	1.55267	No	2;NA	GO:0006222;GO:0046112;GO:0009130;GO:0006520;GO:0023014;GO:0000160;GO:0033036	NA	NA	NA	False	0	tungsten formylmethanofuran dehydrogenase subunit fwdf(4);lactate racemase apoprotein(2);fructose-bisphosphate aldolase(1);lactate racemase(1);photosystem i iron-sulfur center(8);putative uronate isomerase(1);abc transporter atp-binding protein(3);oxalate oxidoreductase subunit delta(3);nadh-plastoquinone oxidoreductase subunit(1);fe-s-cluster-containing hydrogenase(1);zinc-containing ferredoxin(…		Thylakoid_associated_protein;NAD;Uncharacterized_protein_;Ferredoxin;F;Uncharacterized_conserved_protein;NADH_dehydrogenase_subunit_I;Uncharacterized_protein;Ferredoxin_II;Thylakoid_associated_protein_sll1697;Ketoisovalerate_oxidoreductase_subunit_VorD
WP_003519194.1	Inherit from COG: positive regulation of carbohydrate metabolic process	NA	Tetratricopeptide-like helical domain superfamily	NA		NA		protein binding			NA	NA	2.83558	No	0;5	GO:0010629;GO:0032269;GO:0009057;GO:0044283;GO:2000113;GO:0006221;GO:0006260;GO:1901137;GO:0006417;GO:0019692;GO:0009130;GO:0034655;GO:0008654;GO:0009262;GO:0031328;GO:0044265;GO:0006457;GO:0010557	GO:0004222;GO:0050661;GO:0022857	GO:0015031;GO:0046903;GO:0071973;GO:0051641;GO:0044283;GO:0033692	GO:0003677;GO:0060089;GO:0004540	False	0	anaphase-promoting complex subunit 5(5);uncharacterized protein(2);partner of inscuteable(2);g-protein-signaling modulator 2, afadin(2);anserina putative kinesin light chain(1);gamma-snap(3);peroxisomal targeting signal 1 receptor(1);malt regulatory protein(1);response regulator aspartate phosphatase i(4);nab(ab)3acb - light chain tpr-like repeats(1);plcr protein(1);response regulator aspartate p…		Tetratricopeptide_repeat_protein;Transcriptional_regulator_domain_protein;Uncharacterized_protein
WP_003519198.1	Domain of unknown function (DUF2935)	Bacteriophytochrome (Light-regulated signal transduction histidine kinase)(0.361129092681)	Protein of unknown function DUF2935	NA		NA		NA	WP_003519198.1	hypothetical protein	NA	NA	NA	No	NA;NA	NA	NA	NA	NA	False	0	NA	TIM barrel protein	NA
WP_003519206.1	None	NA	NA	NA		NA		NA	WP_003519206.1	hypothetical protein	NA	NA	NA	No	NA;NA	NA	NA	NA	NA	False	1	plasmodial specific lav1-2 protein(1);putative uncharacterized protein cep-1(2);obelin(1)		Uncharacterized_protein
WP_003519243.1	nan	Limonene hydroxylase(0.447120422566)	Armadillo-like helical	NA		NA		NA	WP_003519243.1	hypothetical protein	NA	NA	NA	No	NA;NA	NA	NA	NA	NA	False	0	NA		NA
WP_003519280.1	None	NA	NA	NA		NA		NA			NA	NA	NA	No	NA;NA	NA	NA	NA	NA	False	0	NA		NA
WP_003519284.1	nan	Transporter(0.678369632208)	NA	NA		NA		integral component of membrane	WP_003519284.1	hypothetical protein	NA	NA	NA	No	NA;NA	NA	NA	NA	NA	False	10	NA		NA
WP_003519322.1	nan	NA	NA	NA		NA		NA	WP_003513888.1;WP_003519322.1	PadR-like family transcriptional regulator;hypothetical protein	NA	4.15957	4.24538	No	3;1	GO:0043650;GO:0019359;GO:0040007;GO:0009117;GO:0015980;GO:0051701;GO:0009067;GO:0006081;GO:0043094;GO:0009073;GO:0033692;GO:0043648;GO:0043436;GO:0006073;GO:1901135;GO:0051260;GO:0016311	GO:0016791	GO:1901137;GO:0034654;GO:0055086;GO:0022900;GO:0009082;GO:0071702;GO:0050793;GO:0043039	GO:0016740;GO:0016765	False	6	preprotein translocase subunit secy(2);sphingosine 1-phosphate receptor 1, lysozyme chimera(1);acriflavine resistance protein b(3);protein translocase subunit secy(2);sperm whale myoglobin(1);transcription factor pf0095(5);preprotein translocase secy subunit(2);myoglobin (carbonmonoxy)(1);protein (myoglobin)(4);abc transporter (hlyb subfamily)(2);beta-chain hemoglobin(2);protein translocase subun…		Putative_membrane_spanning_protein;Uncharacterized_protein_;Transcriptional_regulator;Putative_membrane_protein;YjbE_family_integral_membrane_protein;Uncharacterized_protein;Adhesin;XRE_family_transcriptional_regulator
WP_003519334.1	nan	NA	NA	NA		NA		NA	WP_003519334.1;WP_003512521.1	hypothetical protein;class II aldolase/adducin family protein	NA	NA	NA	No	1;NA	GO:0006096;GO:0019318;GO:0032984	GO:0051536;GO:0016860;GO:0005198	NA	NA	False	3	hbl b protein(1);methyl-accepting chemotaxis protein 2(12);hp0958(1);apolipoprotein e(1);methyl-accepting chemotaxis protein(4);nhea(2);spectrin beta chain, erythrocyte(2);apolipoprotein a-i(4);spike glycoprotein, spike glycoprotein(4);outer capsid protein sigma-1(3);chemotaxis protein chez(1);alpha-actinin-2(1);biopolymer transport protein exbb(8);spectrin alpha chain, brain(1);fibrinogen alpha …		Virulence_factor_Mce_family_protein;Interaptin;Uncharacterized_protein_;Chromosome_partition_protein_Smc;Uncharacterized_protein
WP_003519389.1	None	NA	NA	NA		NA		NA	WP_003519385.1;WP_003519387.1;WP_003519389.1;WP_003519391.1	histidine triad (HIT) protein;hypothetical protein;hypothetical protein;YD repeat protein	NA	NA	NA	No	NA;NA	NA	NA	NA	NA	False	2	NA		NA
WP_003519391.1	YD repeat protein	YD repeat-containing protein(0.552569469014)	RHS repeat;WD40/YVTN repeat-like-containing domain superfamily;Rhs repeat-associated core;"Cytochrome cd1-nitrite reductase-like, haem d1 domain superfamily";YD repeat	NA		NA		self proteolysis;cell wall;integral component of membrane;cell part;cell;external encapsulating structure;cellular_component;cell periphery;calcium ion binding;protein binding	WP_003519385.1;WP_003519387.1;WP_003519389.1;WP_003519391.1	histidine triad (HIT) protein;hypothetical protein;hypothetical protein;YD repeat protein	NA	NA	NA	No	5;NA	GO:0046677;GO:0046390;GO:0018106;GO:0006810;GO:0055114;GO:0006928;GO:0071555;GO:0023014;GO:0006935;GO:0044248;GO:0006974	GO:0051539;GO:0097159;GO:1901363;GO:0008144;GO:0000155;GO:0046872;GO:0036094;GO:0051536;GO:0016616;GO:1901681	NA	NA	False	0	utp7(2);odz3 protein(2);coatomer subunit beta'(4);utp15(1);dynein assembly factor with wdr repeat domains 1(1);pre-mrna-splicing factor prp46(2);tcdb2, tccc3(2);protein tolb(3);rhs2(2);wd repeat-containing protein slp1(2);periodic tryptophan protein 2-like protein(1);prp46(2);sir4-interacting protein sif2(1);periodic tryptophan protein 2(2);cell division cycle protein 20 homolog(3);platelet-activ…		Putative_deoxyribonuclease_RhsC;Putative_deoxyribonuclease_RhsB;Putative_deoxyribonuclease_RhsA;LysM_domain_protein_;YD_repeat_protein_;Uncharacterized_protein_;YD_repeat_;LysM_domain_protein;Type_IV_secretion_protein_Rhs;Type_IV_secretion_protein_Rhs_;Rhs_family_protein;RHS_repeat_protein_;tRNA3;YD_repeat_protein;RHS_repeat_protein;tRNA_nuclease_WapA;Uncharacterized_protein;Rhs_family_protein_;t…
WP_003519393.1	None	NA	NA	NA		NA		NA	WP_003519393.1;ADU73946.1;WP_003519396.1	hypothetical protein;hypothetical protein;hypothetical protein	NA	NA	NA	No	NA;NA	NA	NA	NA	NA	False	1	NA		NA
WP_003519398.1	None	NA	NA	NA		NA		NA	WP_003519398.1;WP_003523036.1	hypothetical protein;YD repeat protein	NA	2.91899	NA	No	2;0	GO:0006222;GO:0046112;GO:0009130;GO:0006520;GO:0023014;GO:0000160;GO:0033036	NA	GO:0009069;GO:0000097;GO:0009082	GO:0016765;GO:1901681;GO:0016829;GO:0032550	False	1	photosystem ii reaction center psb28 protein(5)		Putative_IS_element_protein;Uncharacterized_protein
WP_003519427.1	NADP oxidoreductase, coenzyme f420-dependent	Arogenate dehydrogenase(0.372288421379)	"Putative oxidoreductase/dehydrogenase, Rossmann-like domain";"6-phosphogluconate dehydrogenase-like, C-terminal domain superfamily";NAD(P)-binding domain superfamily;"TM1727-like, C-terminal domain superfamily";Domain of unknown function DUF2520	NA		NA		oxidation-reduction process	WP_003512652.1;WP_003512650.1;WP_003512648.1;WP_003519427.1	hypothetical protein;hypothetical protein;1-(5-phosphoribosyl)-5-amino-4-imidazole-carboxylate (AIR) carboxylase;hypothetical protein	NA	NA	NA	No	1;NA	GO:0006096;GO:0019318;GO:0032984	GO:0051536;GO:0016860;GO:0005198	NA	NA	False	0	3-hydroxyisobutyrate dehydrogenase family protein(1);reductive aminase(2);r-imine reductase(1);2-hydroxy-3-oxopropionate reductase(1);probable 3-hydroxyisobutyrate dehydrogenase(1);tartronate semialdehyde reductase(1);putative oxidoreductase(2);pyrroline-5-carboxylate reductase(1);dehydrogenase-like protein(1);tartronic semialdehyde reductase(1);2-hydroxymethyl glutarate dehydrogenase(2);3-hydrox…		Putative_oxidoreductase;Nuclear_receptor_corepressor_1;NAD;Uncharacterized_protein_;Predicted_oxidoreductase;Predicted_NADP_oxidoreductase;Tartronate_semialdehyde_reductase;Prephenate_dehydrogenase;Uncharacterized_conserved_protein;Phosphogluconate_dehydrogenase;Arogenate_dehydrogenase;Putative_NAD;Uncharacterized_protein;Oxidoreductase;Hypothetical_cytosolic_protein;Oxidoreductase_domain_protein…
WP_003519430.1	Protein of unknown function DUF58	DUF58 domain-containing protein [Ruminiclostridium thermocellum](0.299693516165)	Domain of unknown function DUF58	NA		NA		NA	WP_003519429.1;WP_003519430.1;WP_003519431.1	transglutaminase domain-containing protein;hypothetical protein;ATPase	NA	NA	NA	No	2;NA	GO:0006222;GO:0046112;GO:0009130;GO:0006520;GO:0023014;GO:0000160;GO:0033036	NA	NA	NA	False	2	von willebrand factor(13);aerotolerance-related membrane protein(1);hypothetical membrane spanning protein(2);complement factor b(1);ro sixty-related protein, rsr(1);general transcription factor iih subunit 2(2);integrin alpha-m(5);integrin alpha-l(2);suppressor of stem-loop protein 1(2);proximal thread matrix protein 1(2);general transcription factor iih subunit 2, p44(1);conserved hypothetical …		Putative_membrane_protein;Uncharacterized_protein_DUF58;Uncharacterized_protein_;Uncharacterized_protein;Uncharacterized_conserved_protein;Transglutaminase;Membrane_protein;Uncharacterized_conserved_protein_
WP_003519433.1	Alcohol acetyltransferase	Alcohol acetyltransferase(0.474445279976)	NA	NA		EC:2		transferase activity;integral component of membrane	WP_003519432.1;WP_003519433.1;WP_003519434.1	hypothetical protein;hypothetical protein;esterase/lipase	NA	NA	NA	No	0;1	GO:0010629;GO:0032269;GO:0009057;GO:0044283;GO:2000113;GO:0006221;GO:0006260;GO:1901137;GO:0006417;GO:0019692;GO:0009130;GO:0034655;GO:0008654;GO:0009262;GO:0031328;GO:0044265;GO:0006457;GO:0010557	GO:0004222;GO:0050661;GO:0022857	GO:1901137;GO:0034654;GO:0055086;GO:0022900;GO:0009082;GO:0071702;GO:0050793;GO:0043039	GO:0016740;GO:0016765	False	0	shikimate o-hydroxycinnamoyltransferase(2);bacillamide synthetase heterocyclization domain(2);abbfa_003403(1);cda peptide synthetase i(4);hydroxycinnamoyl transferase(1);tqaa(4);amino acid adenylation domain protein(1);epob(3);lovastatin nonaketide synthase moka(1);c-domain type ii peptide synthetase(2);hydroxycinnamoyl-coa:shikimate hydroxycinnamoyl transferase(2);vinorine synthase(2);non-riboso…		Uncharacterized_protein_containing_a_NRPS_condensation_;Uncharacterized_protein_;Acyltransferase;MFS_transporter;Transferase_family;Alcohol_acetyltransferase;Acyltransferase_PapA5;Uncharacterized_protein
WP_003519435.1	transporter, permease	ABC-type multidrug transport system(0.406301729818)	Protein of unknown function DUF990	NA	ABC-2.P; ABC-2 type transport system permease protein	NA		integral component of membrane	WP_003519435.1;WP_003519436.1;WP_003519437.1	hypothetical protein;hypothetical protein;ABC transporter	NA	NA	NA	No	NA;NA	NA	NA	NA	NA	False	6	atp-binding cassette sub-family g member 2(6);atp-binding cassette sub-family g member 8(2);antitermination protein n(3);atp-binding cassette sub-family g member 5(2);transport permease protein(3)		ABC_transporter;Antibiotic_ABC_transporter_permease;Daunorubicin_resistance_ABC_transporter_permease;Permease_component;Uncharacterized_protein_;Uncharacterized_protein;Daunorubicin_resistance_transmembrane_protein;ABC_transporter_permease;Putative_transmembrane_protein;Membrane_protein;Daunorubicin_ABC_transporter_permease;Abc_transporter_integral_membrane_protein;Putative_ABC_transporter;Antibi…
WP_003519441.1	Intracellular proteinase inhibitor	Intracellular proteinase inhibitor Ipi(0.603051848448)	S-layer homology domain;Intracellular proteinase inhibitor BsuPI	NA		NA		cytoplasm;cell part;cell;intracellular;cellular_component;intracellular part	WP_003519441.1	hypothetical protein	NA	NA	NA	No	NA;NA	NA	NA	NA	NA	True	0	NA	zf-TFIIB domain-containing protein	NA
WP_003519448.1	None	NA	NA	NA		NA		NA	WP_003519448.1;WP_003519449.1	hypothetical protein;resolvase domain-containing protein	NA	-8.42754	-7.32188	No	9;NA	GO:0048870	GO:0016818;GO:0030248	NA	NA	False	0	adr1(1);cdc42-interacting protein 4(1);polycomb protein pcl(4);regulatory protein gal4(2);chimera of zif23-gcn4(2);transcriptional regulator kaiso(3);formin-binding protein 1-like(1);short life family protein(4);transcription factor hetr(4);trmbf1(1);phd finger protein alfin-like 1(1);protein e6(1);histone-lysine n-methyltransferase mll(1);histone-lysine n-methyltransferase mll5(2);metal-response…		Uncharacterized_protein
WP_003519451.1	None	NA	RGS domain	NA		NA		NA	WP_003519451.1	hypothetical protein	NA	NA	NA	No	NA;1	NA	NA	GO:1901137;GO:0034654;GO:0055086;GO:0022900;GO:0009082;GO:0071702;GO:0050793;GO:0043039	GO:0016740;GO:0016765	False	0	sh3 domain-binding protein 5(8);ct398(2);26s proteasome regulatory subunit 6b(3);synzip1(3);chromosome partition protein mukb,chromosome partition protein mukb(1);m protein(1);formin-like protein 1(2);cell division protein zapb(1);mitofusin 1(1);multicilin(1);s2n51-gcn4(4);proteasome-associated atpase(2);myosin heavy chain, striated muscle/general control protein gcn4 chimera(2);chromosome partit…		Recombinase_family_protein
WP_003519476.1	nan	NA	NA	NA		NA		NA	WP_003519476.1;WP_003511862.1	hypothetical protein;copper amine oxidase-like domain-containing protein	NA	NA	-3.92706	True	1;NA	GO:0006096;GO:0019318;GO:0032984	GO:0051536;GO:0016860;GO:0005198	NA	NA	True	1	uncharacterized protein(4);outer surface protein a(14);engineered outer surface protein a (ospa) with the inserted two beta-hairpins(1)		Uncharacterized_protein_;Uncharacterized_protein
WP_003519503.1	cell division membrane protein-like protein	Cell division membrane protein-like protein(0.783446369293)	NA	NA		NA		integral component of membrane;regulation of cell shape;cell division	WP_003519503.1;WP_003513834.1;ADU75571.1	cell division membrane protein-like protein;PadR-like family transcriptional regulator;PadR-like family transcriptional regulator	NA	NA	NA	No	NA;NA	NA	NA	NA	NA	False	2	NA		NA
WP_003519538.1	Pfam:DUF1557	HintN domain-containing protein (Fragment)(0.553360906468)	Intein N-terminal splicing region;Hint domain superfamily;Hint domain N-terminal;Intein C-terminal splicing region	Reactome: R-HSA-373080|Reactome: R-HSA-5358346|Reactome: R-HSA-5362798|Reactome: R-HSA-5632681|Reactome: R-HSA-5632684|Reactome: R-HSA-5635838|Reactome: R-HSA-5658034		NA		intein-mediated protein splicing;integral component of membrane			NA	NA	NA	No	NA;NA	NA	NA	NA	NA	False	0	NA		NA
WP_003519571.1	None	NA	NA	NA		NA		NA	ADU75518.1;WP_003519574.1;WP_003519571.1	hypothetical protein;copper amine oxidase-like domain-containing protein;hypothetical protein	NA	NA	NA	No	NA;NA	NA	NA	NA	NA	True	0	austinol synthesis protein h(2);major autolysin(2);uridylate-specific endoribonuclease(3);outer membrane protein assembly factor bamc(1);putative orf1ab polyprotein(1);sucrose isomerase(1);prhc(1);trak(1);outer membrane protein assembly factor bamd(2);ornithine cyclodeaminase(1);replicase polyprotein 1ab(2)		Uncharacterized_protein
WP_003519717.1	nan	WXG superfamily protein probably secreted by type VII secretion system(0.54823249587)	NA	NA		NA		NA			NA	NA	NA	No	NA;NA	NA	NA	NA	NA	False	0	dna-directed rna polymerase(1);eukaryotic peptide chain release factor subunit 1(3);fmn-binding protein(2);stage v sporulation protein t(1);dna-directed rna polymerase subunit h(1);protein (subunit h)(1);or446(1)		NA
WP_003520176.1	protein, YerC YecD	Trp operon repressor family(0.752207668009)	TrpR homologue YerC/YecD;Trp repressor;Trp repressor/replication initiator	NA		NA		DNA-binding transcription factor activity;sequence-specific DNA binding;regulation of transcription, DNA-templated;intracellular	WP_003520176.1	TrpR-like protein YerC/YecD	NA	NA	NA	No	NA;NA	NA	NA	NA	NA	False	0	rcsb(1);protein (trp repressor)(1);transcriptional regulatory protein rcsb(3);trp repressor(1);redox-sensing transcriptional repressor rex(5);putative trp repressor protein(8);possible trp repressor(6);transcriptional regulator tcar(7);zinc transport transcriptional regulator(8);the trpr like protein from eubacterium eligens atcc 27750(2);trp operon repressor(6);at-rich dna-binding protein(2)		Trp_operon_repressor_family;TrpR_protein;Uncharacterized_protein_conserved_in_bacteria;Trp_operon_repressor_family_protein;Uncharacterized_protein;The_TrpR_like_protein_from_Eubacterium_eligens_ATCC_27750;His_repressor;Trp_operon_repressor;Trp_repressor_protein;TrpR_like_protein;Sporulation_protein_YerC;Putative_TrpR_family_protein
WP_003520265.1	Fibronectin-binding protein	Predicted component of the ribosome quality control (RQC) complex, YloA/Tae2 family, contains fibronectin-binding (FbpA) and DUF814 domains(0.620311599941)	Domain of unknown function DUF814;"Ribosomal protein S13-like, H2TH"	NA		NA		biological_process;nucleic acid binding;metabolic process	WP_003517667.1;WP_003520265.1	class I and II aminotransferase;fibronectin-binding A domain-containing protein	NA	NA	NA	No	NA;3	NA	NA	GO:0000105;GO:0072521;GO:0046040	GO:0016757;GO:0032559;GO:0016866	False	0	nemf(2);dna glycosylase(1);formamidopyrimidine-dna glycosylase(14);probable formamidopyrimidine-dna glycosylase(1);fibronectin/fibrinogen binding protein(6);endonuclease 8-like l720(1);formamidopyrimidine-dna glycosidase(3);mutm(1);mutm (fpg) protein(2);fibrinogen binding protein(2);endonuclease viii(1);type ii dna topoisomerase vi subunit b(3);formamido-pyrimidine dna glycosylase(1);endonuclease…		Putative_ribosome_quality_control_;Putative_fibronectin_binding_protein;Uncharacterized_protein_;YloA;Ferrous_iron_transporter_A;Predicted_component_of_the_ribosome_quality_control_;Uncharacterized_protein
WP_003520472.1	None	NA	NA	NA		NA		NA	WP_003520472.1	hypothetical protein	2.79555	NA	2.06603	No	9;0	GO:0048870	GO:0016818;GO:0030248	GO:0009069;GO:0000097;GO:0009082	GO:0016765;GO:1901681;GO:0016829;GO:0032550	True	0	abc transporter substrate-binding protein(1);probable signal peptide protein(1);pa_0080(1);lipoprotein(1);uncharacterized ntf-2 like protein(1)	zf-TFIIB domain-containing protein	Uncharacterized_protein_conserved_in_bacteria;Putative_membrane_protein;Uncharacterized_protein
WP_003520705.1	Hhh-gpd family	Iron-sulfur cluster loop(0.872020446855)	"Helix-turn-helix, base-excision DNA repair, C-terminal";DNA glycosylase	Reactome: R-HSA-110357		NA		catalytic activity;4 iron, 4 sulfur cluster binding;DNA repair	WP_003520705.1;WP_003520703.1;WP_003520701.1;WP_003520699.1	HhH-GPD family protein;hypothetical protein;HNH endonuclease;NUDIX hydrolase	NA	NA	NA	No	2;0	GO:0006222;GO:0046112;GO:0009130;GO:0006520;GO:0023014;GO:0000160;GO:0033036	NA	GO:0009069;GO:0000097;GO:0009082	GO:0016765;GO:1901681;GO:0016829;GO:0032550	False	0	8-oxoguanine-dna-glycosylase(4);a/g-specific adenine dna glycosylase(2);n-glycosylase/dna lyase(4);endonuclease iii(3);dna-3-methyladenine glycosylase 2(2);possible g-t mismatches repair enzyme(1);a/g-specific adenine glycosylase(11);8-oxoguanine dna glycosylase(3);probable n-glycosylase/dna lyase(1);dna-3-methyladenine glycosidase(2);adenine glycosylase(2);endonuclease iii-1(1);3-methyladenine d…		DNA_repair_protein;Uncharacterized_protein_;Putative_endonuclease_III;Base_excision_DNA_repair_protein;Contig_30;Endonuclease_III;Uncharacterized_protein;Conserved_protein;DNA_repair_protein_;SPG23_c2
WP_003520706.1	None	NA	Protein of unknown function DUF2971	NA		NA		NA	WP_003520706.1	hypothetical protein	NA	NA	NA	No	NA;NA	NA	NA	NA	NA	False	0	uncharacterized protein r354(3);putative polyprotein/phosphatase(1);phosphatidylinositol 3,4,5-trisphosphate 3-phosphatase and dual-specificity protein phosphatase pten(8);period circadian protein homolog 2(1);cyclin-dependent kinase inhibitor 3(4);o-acetyl-adp-ribose deacetylase(1);icmq(1);paired amphipathic helix protein sin3b(2)		NA
WP_003520766.1	nan	NA	Cell wall-active antibiotics response 4TMS YvqF	NA		NA		NA	WP_003520766.1;WP_003512028.1	hypothetical protein;phage shock protein C, PspC	2.32276	2.26828	2.39169	No	5;0	GO:0046677;GO:0046390;GO:0018106;GO:0006810;GO:0055114;GO:0006928;GO:0071555;GO:0023014;GO:0006935;GO:0044248;GO:0006974	GO:0051539;GO:0097159;GO:1901363;GO:0008144;GO:0000155;GO:0046872;GO:0036094;GO:0051536;GO:0016616;GO:1901681	GO:0009069;GO:0000097;GO:0009082	GO:0016765;GO:1901681;GO:0016829;GO:0032550	False	3	nuclear movement protein(1);uncharacterized protein(1);cupa(1);putative lipoprotein(2);iron-regulated surface determinant protein c(3);nudc domain-containing protein 2(1);hypothetical protein(3)	zf-TFIIB domain-containing protein	Uncharacterized_protein_;Contig135;Lipoprotein;Uncharacterized_protein;Transcriptional_regulatory_protein;Putative_lipoprotein;Uncharacterized_protein_DUF2154
WP_003521100.1	Cytosolic protein	NA	NA	NA		NA		NA			NA	NA	NA	No	0;NA	GO:0010629;GO:0032269;GO:0009057;GO:0044283;GO:2000113;GO:0006221;GO:0006260;GO:1901137;GO:0006417;GO:0019692;GO:0009130;GO:0034655;GO:0008654;GO:0009262;GO:0031328;GO:0044265;GO:0006457;GO:0010557	GO:0004222;GO:0050661;GO:0022857	NA	NA	False	0	uree(8);urease accessory protein uree(2);hypothetical protein(2);psalmotoxin-1(1)	zf-TFIIB domain-containing protein	Conserved_hypothetical_cytosolic_protein;Uncharacterized_protein_;Cytosolic_protein;Uncharacterized_protein
WP_003521121.1	None	NA	NA	NA		NA		NA	WP_003517722.1;WP_003521121.1	copper amine oxidase-like domain-containing protein;hypothetical protein	NA	NA	NA	No	1;NA	GO:0006096;GO:0019318;GO:0032984	GO:0051536;GO:0016860;GO:0005198	NA	NA	True	0	austinol synthesis protein h(2);major autolysin(2);uridylate-specific endoribonuclease(3);outer membrane protein assembly factor bamc(1);putative orf1ab polyprotein(1);prhc(1);autolysin(2);outer membrane protein assembly factor bamd(2);mn transporter; mntc(3);extracellular solute-binding protein family 1(1);replicase polyprotein 1ab(2)		Uncharacterized_protein
WP_003521203.1	nan	NA	NA	NA		NA		NA	WP_003521203.1	hypothetical protein	NA	NA	NA	No	NA;NA	NA	NA	NA	NA	False	13	oligosaccharyl transferase(1);transmembrane oligosaccharyl transferase, putative(1);putative uncharacterized protein ph0242(2);4-amino-4-deoxy-l-arabinose transferase or related glycosyltransferases of pmt family(1);putative uncharacterized protein(1);oligosaccharide transferase to n-glycosylate proteins(1);4-amino-4-deoxy-l-arabinose (l-ara4n) transferase(1);general glycosylation pathway protein…		Uncharacterized_protein_;Putative_membrane_protein;Uncharacterized_membrane_protein_;Uncharacterized_protein
WP_003521255.1	nan	Cyclic nucleotide-gated channel cone photoreceptor subunit alpha(0.511326394804)	NA	NA		NA		intracellular cyclic nucleotide activated cation channel activity;integral component of membrane;cation transmembrane transport;visual perception	WP_003521255.1;WP_003515750.1	hypothetical protein;hypothetical protein	NA	NA	NA	No	5;NA	GO:0046677;GO:0046390;GO:0018106;GO:0006810;GO:0055114;GO:0006928;GO:0071555;GO:0023014;GO:0006935;GO:0044248;GO:0006974	GO:0051539;GO:0097159;GO:1901363;GO:0008144;GO:0000155;GO:0046872;GO:0036094;GO:0051536;GO:0016616;GO:1901681	NA	NA	True	0	limonene-1,2-epoxide hydrolase(1);phycobilisome lcm core-membrane linker polypeptide(3);alpha-1,6-mannanase(1);alkaline d-peptidase(1)		Uncharacterized_protein
WP_003521881.1	Uncharacterised ACR, YagE family COG1723	DUF155 domain-containing protein(0.788700906292)	Domain of unknown function DUF155	NA		NA		integral component of membrane	WP_003521881.1;WP_003519166.1	hypothetical protein;hypothetical protein	NA	NA	NA	No	NA;NA	NA	NA	NA	NA	False	1	NA	YcxB family protein	NA
WP_003522908.1	None	NA	NA	NA		NA		NA	ADU75651.1;WP_003522908.1	hypothetical protein;hypothetical protein	NA	NA	NA	No	NA;NA	NA	NA	NA	NA	False	0	NA		NA
WP_003523036.1	YD repeat protein	NA	RHS repeat;Domain of unknown function DUF4329;WD40/YVTN repeat-like-containing domain superfamily;YD repeat;ESAT-6-like superfamily;Rhs repeat-associated core;"Six-bladed beta-propeller, TolB-like";Quinoprotein alcohol dehydrogenase-like superfamily	NA		NA		protein binding;cell wall;cell part;cell;external encapsulating structure;cellular_component;cell periphery;self proteolysis	WP_003519398.1;WP_003523036.1	hypothetical protein;YD repeat protein	1.31958	1.22584	1.21122	No	5;NA	GO:0046677;GO:0046390;GO:0018106;GO:0006810;GO:0055114;GO:0006928;GO:0071555;GO:0023014;GO:0006935;GO:0044248;GO:0006974	GO:0051539;GO:0097159;GO:1901363;GO:0008144;GO:0000155;GO:0046872;GO:0036094;GO:0051536;GO:0016616;GO:1901681	NA	NA	False	1	g protein gi beta 1(1);guanine nucleotide-binding protein g(i)/g(s)/g(t) beta subunit 1(1);transducin(2);periodic tryptophan protein 2(3);cell division cycle protein 20 homolog(2);utp21(1);sir4-interacting protein sif2(1);utp1(1);intraflagellar transport protein 80(1);rhs2(2);yenc2(2);u3 small nucleolar rna-associated protein 21(3);odz3 protein(3);protein tolb(1);guanine nucleotide-binding protei…		Putative_deoxyribonuclease_RhsC;Putative_deoxyribonuclease_RhsB;Putative_deoxyribonuclease_RhsA;LysM_domain_protein_;YD_repeat_protein_;Uncharacterized_protein_;tRNA;LysM_domain_protein;YD_repeat_;Type_IV_secretion_protein_Rhs_;Rhs_family_protein;RHS_repeat_protein_;tRNA3;YD_repeat_protein;RHS_famlily_protein;tRNA_nuclease_WapA;Uncharacterized_protein;Rhs_family_protein_;Type_IV_secretion_protein…
WP_014522588.1	S-layer domain protein	NA	Carbohydrate-binding module 3;S-layer homology domain;Carbohydrate-binding domain superfamily;LamG-like jellyroll fold;Galactose-binding-like domain superfamily;Cadherin-like beta sandwich domain;Carbohydrate-binding module 3 superfamily;Concanavalin A-like lectin/glucanase domain superfamily	NA		NA		cellulose binding;carbohydrate metabolic process;carbohydrate binding	WP_014522588.1	S-layer protein	NA	NA	NA	No	5;0	GO:0046677;GO:0046390;GO:0018106;GO:0006810;GO:0055114;GO:0006928;GO:0071555;GO:0023014;GO:0006935;GO:0044248;GO:0006974	GO:0051539;GO:0097159;GO:1901363;GO:0008144;GO:0000155;GO:0046872;GO:0036094;GO:0051536;GO:0016616;GO:1901681	GO:0009069;GO:0000097;GO:0009082	GO:0016765;GO:1901681;GO:0016829;GO:0032550	False	1	botulinum neurotoxin type a(9);tetanus toxin heavy chain(2);protein (tetanus toxin hc)(1);botulinum neurotoxin type e(2);botulinum neurotoxin type b(12);s-layer domain-containing protein(2);bontoxilysin a(2);botulinum neurotoxin d/c protein(2);tetanus toxin hc(2);tetanus neurotoxin(2);extracellular arabinanase(3);neurotoxin(6);tetanus toxin(1);s-layer protein sap(4)		Aste57867_24311_protein;Similar_to_syntaxin_binding_protein;Aste57867_18362_protein;Megakaryocyte_stimulating_factor;Cellulosome_anchoring_protein_cohesin_region;Alr2090_protein;Possible_RNA_polymerase_sigma_factor;Putative_glycoside_hydrolase;Uncharacterized_protein;Cell_surface_glycoprotein_1
WP_014522593.1	YD repeat protein	RHS repeat-associated core domain protein(0.34602291879)	RHS repeat;Kelch repeat type 1;Rhs repeat-associated core;Kelch-type beta propeller;YD repeat	NA		EC:3.2.1;EC:3.5.1.28;EC:3.4.21		serine-type endopeptidase activity;protein binding;protein maturation;N-acetylmuramoyl-L-alanine amidase activity;integral component of membrane;hydrolase activity, hydrolyzing O-glycosyl compounds;polysaccharide catabolic process;calcium ion binding;self proteolysis;peptidoglycan catabolic process;proteolysis;zinc ion binding	WP_003514797.1;WP_014522593.1	hypothetical protein;YD repeat protein	NA	NA	NA	No	NA;NA	NA	NA	NA	NA	False	0	NA		NA
WP_014522599.1	YD repeat protein	YD repeat-containing protein(0.405398516206)	RHS repeat;YD repeat;Glyoxalase/Bleomycin resistance protein/Dihydroxybiphenyl dioxygenase;ESAT-6-like superfamily;Alpha/Beta hydrolase fold;Rhs repeat-associated core;"Six-bladed beta-propeller, TolB-like";Quinoprotein alcohol dehydrogenase-like superfamily	NA		NA		cell wall;integral component of membrane;cell part;cell;external encapsulating structure;cellular_component;cell periphery;self proteolysis	WP_003511872.1;WP_014522599.1	ankyrin;YD repeat protein	1.82958	2.56286	NA	No	1;NA	GO:0006096;GO:0019318;GO:0032984	GO:0051536;GO:0016860;GO:0005198	NA	NA	False	0	feruloyl esterase a(4);ribosome biogenesis protein erb1(1);periodic tryptophan protein 2(2);acylamino-acid-releasing enzyme(4);triacyl-glycerol acylhydrolase(3);utp1(1);intraflagellar transport protein 80(1);wd-repeat protein 5(1);lip1, secretory lipase (family 3)(1);coatomer subunit beta'(1);rhs2(2);u4/u6 small nuclear ribonucleoprotein prp4(3);yenc2(2);odz3 protein(2);guanine nucleotide-binding…		Putative_deoxyribonuclease_RhsC;Putative_deoxyribonuclease_RhsB;Putative_deoxyribonuclease_RhsA;LysM_domain_protein_;YD_repeat_protein_;Uncharacterized_protein_;tRNA;LysM_domain_protein;YD_repeat_;Type_IV_secretion_protein_Rhs_;Rhs_family_protein;RHS_repeat_protein_;tRNA3;YD_repeat_protein;RHS_famlily_protein;tRNA_nuclease_WapA;Uncharacterized_protein;Rhs_family_protein_;Type_IV_secretion_protein…
WP_014522611.1	Domain of unknown function (DUF1910)	NA	Domain of unknown function DUF1911;Domain of unknown function DUF1910;"PA2201-like, C-terminal"	NA		NA		NA	WP_014522611.1	hypothetical protein	NA	NA	NA	No	2;12	GO:0006222;GO:0046112;GO:0009130;GO:0006520;GO:0023014;GO:0000160;GO:0033036	NA	GO:1901136;GO:0046903;GO:0071897	GO:0016791;GO:0003678	False	0	nucleoporin nup58/nup45(1);nucleoporin p58/p45(2);hypothetical protein pa2201(1)		Domain_of_uncharacterized_function_;Uncharacterized_protein_;Contig000113;Contig0005;Uncharacterized_protein_DUF1910;Uncharacterized_protein;Contig52;Contig000061
WP_014522613.1	division initiation protein	DUF881 domain-containing protein [Ruminiclostridium thermocellum](0.481432890517)	Protein of unknown function DUF881	NA		NA		integral component of membrane	WP_003515698.1;WP_014522613.1	hypothetical protein;hypothetical protein	NA	NA	NA	No	0;NA	GO:0010629;GO:0032269;GO:0009057;GO:0044283;GO:2000113;GO:0006221;GO:0006260;GO:1901137;GO:0006417;GO:0019692;GO:0009130;GO:0034655;GO:0008654;GO:0009262;GO:0031328;GO:0044265;GO:0006457;GO:0010557	GO:0004222;GO:0050661;GO:0022857	NA	NA	False	1	swi5-dependent ho expression protein 3(8);chromosome partition protein mukb,chromosome partition protein mukb(1);nickel and cobalt resistance protein cnrr(4);kinetochore protein hec1, kinetochore protein spc25(2);monopolin complex subunit csm1(8);uncharacterized protein rv1825/mt1873(4);myotonin-protein kinase(3);chromosome partition protein mukb(1);xrcc4-myh7-(1631-1692) chimera protein(2);flage…		Uncharacterized_protein_conserved_in_bacteria;Bacterial_protein_of_uncharacterized_function_;Uncharacterized_protein_;Division_initiation_protein;Uncharacterized_protein;PF05949_family_protein;YlxW;Putative_membrane_protein;Uncharacterized_conserved_protein_YlxW;Protein_of_hypothetical_function_DUF881;Uncharacterized_protein_YlxW_
WP_014522638.1	nan	NA	NA	NA		NA		NA	WP_014522638.1	hypothetical protein	-4.91023	-3.39282	-5.04101	No	NA;NA	NA	NA	NA	NA	False	0	attaching and effacing protein, pathogenesis factor(1);uncharacterized protein(3);outer surface protein a(14);putative invasin(1);engineered outer surface protein a (ospa) with the inserted two beta-hairpins(1)		Uncharacterized_protein_;Uncharacterized_protein
WP_014522642.1	nan	NA	NA	NA		NA		NA	WP_014522642.1;WP_003519558.1;WP_003513744.1	hypothetical protein;copper amine oxidase-like domain-containing protein;hypothetical protein	-3.71988	-3.50959	-4.34507	No	NA;NA	NA	NA	NA	NA	False	1	uncharacterized protein(3);outer surface protein a(14);putative invasin(1);engineered outer surface protein a (ospa) with the inserted two beta-hairpins(1)		Uncharacterized_protein_;Uncharacterized_protein
WP_014522644.1	nan	NA	NA	NA		NA		NA	WP_014522644.1	hypothetical protein	-4.42789	-2.96191	-3.47259	No	2;NA	GO:0006222;GO:0046112;GO:0009130;GO:0006520;GO:0023014;GO:0000160;GO:0033036	NA	NA	NA	True	1	uncharacterized protein(5);bt_4661(1);cellulosome anchoring protein cohesin region(1);outer surface protein a(10);putative cellulosomal scaffoldin protein(2);probable signal peptide protein(1);family 88 glycosyl hydrolase(1)		Uncharacterized_protein_;Uncharacterized_protein
WP_023062381.1	cyclase, family	Cyclase family protein (Fragment)(0.370079423699)	Kynurenine formamidase superfamily	KEGG: 00380+3.5.1.9|KEGG: 00630+3.5.1.9|MetaCyc: PWY-5651|MetaCyc: PWY-6309|MetaCyc: PWY-7717|MetaCyc: PWY-7733|MetaCyc: PWY-7734|MetaCyc: PWY-7765		EC:3.5.1.9		arylformamidase activity;tryptophan catabolic process to kynurenine			NA	NA	NA	No	5;NA	GO:0046677;GO:0046390;GO:0018106;GO:0006810;GO:0055114;GO:0006928;GO:0071555;GO:0023014;GO:0006935;GO:0044248;GO:0006974	GO:0051539;GO:0097159;GO:1901363;GO:0008144;GO:0000155;GO:0046872;GO:0036094;GO:0051536;GO:0016616;GO:1901681	NA	NA	False	0	uncharacterized protein(1);isatin hydrolase b(1);isatin hydrolase a(2);hypothetical protein mj0783(1);kynurenine formamidase(4);isatin hydrolase(2);hydrolase(2)		Cyclase_related_protein;Kynurenine_formamidase;Putative_cyclase;Metal_dependent_hydrolase;Uncharacterized_protein_;Putative_cyclase_enzyme;Cyclase_family_protein_;Cyclase_;Nucleoid_occlusion_protein;Cyclase_family_protein;Uncharacterized_protein_C3_0021;Uncharacterized_protein;Universally_conserved_protein;Cyclase;Uncharacterized_ACR;Kynurenine_formamidase_bacterial;Hydrolase;Uncharacterized_prot…
WP_041740028.1	None	HTH IS21-type domain-containing protein(0.574151289081)	NA	NA		NA		NA			NA	NA	NA	No	NA;NA	NA	NA	NA	NA	False	0	putative sulfurtransferase dsre(1);mannonate dehydratase(2);rps18e(1);40s ribosomal protein s18, putative(1);40s ribosomal protein us13(3);rps18_us13(1);40s ribosomal protein rps18e(1)		NA
WP_041740123.1	nan	Tad domain-containing protein(0.697418688146)	NA	NA		NA		integral component of membrane			NA	NA	NA	No	NA;NA	NA	NA	NA	NA	False	0	dna repair protein recn(2);spike glycoprotein(1);three helix bundle(1);capsid assembly scaffolding protein,myosin-7(2);uncharacterized protein(2);peptide chain release factor 1(2);protein shroom(2);fibrinogen alpha chain(8);general control protein gcn4, putative inner membrane protein, general control protein gcn4(2);nucleoporin nup62(1);pre-mrna-splicing factor spf27(2);outer capsid protein sigm…		NA
WP_080514909.1	None	Formamidopyrimidine-DNA glycosylase(0.672155035653)	NA	NA		EC:3.2.2;EC:4.2.99.18		base-excision repair;class I DNA-(apurinic or apyrimidinic site) endonuclease activity;hydrolase activity, hydrolyzing N-glycosyl compounds;nucleotide-excision repair;zinc ion binding;damaged DNA binding			NA	NA	NA	No	NA;NA	NA	NA	NA	NA	False	0	NA		NA
WP_095522196.1	nan	NA	NA	NA		NA		NA	WP_095522196.1;ADU75522.1	hypothetical protein;hypothetical protein	-5.26666	-3.60688	-5.18665	No	NA;NA	NA	NA	NA	NA	False	0	attaching and effacing protein, pathogenesis factor(2);uncharacterized protein(3);outer surface protein a(14);putative invasin(1);engineered outer surface protein a (ospa) with the inserted two beta-hairpins(1)		Uncharacterized_protein_;Uncharacterized_protein
ADU73895.1	None	NA	NA	NA		NA		NA	WP_003519804.1;ADU73895.1;WP_003521200.1	transposase IS200-family protein;hypothetical protein;hypothetical protein	NA	NA	NA	No	NA;NA	NA	NA	NA	NA	False	0	intron encoded endonuclease i-scei(2);intron-encoded endonuclease i-scei(4)		NA
ADU73917.1	nan	NA	"Nitrogen regulatory PII-like, alpha/beta";"Nitrogen regulatory protein PII/ATP phosphoribosyltransferase, C-terminal"	NA		NA		NA	WP_003518280.1;ADU73917.1	hypothetical protein;hypothetical protein	NA	NA	NA	No	0;10	GO:0010629;GO:0032269;GO:0009057;GO:0044283;GO:2000113;GO:0006221;GO:0006260;GO:1901137;GO:0006417;GO:0019692;GO:0009130;GO:0034655;GO:0008654;GO:0009262;GO:0031328;GO:0044265;GO:0006457;GO:0010557	GO:0004222;GO:0050661;GO:0022857	GO:0000272;GO:0009169;GO:0009220;GO:0006351;GO:0046132;GO:0009154;GO:0009207;GO:0040007;GO:0046130;GO:0008654;GO:0006261;GO:0032508;GO:0009056	GO:0008094;GO:0030248;GO:0005524;GO:0004519;GO:0003899;GO:0016881;GO:0019843;GO:0004553;GO:0003690	False	0	nitrogen regulatory protein p-ii(14);pii signal transduction protein(1);protein (nitrogen regulatory protein)(1);pii-like protein pz(8);pii(1);pii protein(5);nitrogen regulatory protein p-ii (glnb-3)(7);nitrogen regulatory protein p-ii 1(1);nitrogen regulatory protein p-ii (glnb-1)(1);nitrogen regulatory pii-like protein(2);hypothetical nitrogen regulatory pii-like protein mj0059(8);putative nitr…		NA
ADU74284.1	None	NA	NA	NA		NA		NA	ADU74284.1;WP_003515548.1;WP_003515550.1	hypothetical protein;DNA polymerase III subunit alpha;1-hydroxy-2-methyl-2-(E)-butenyl 4-diphosphate synthase	NA	NA	NA	No	NA;NA	NA	NA	NA	NA	False	0	NA		NA
ADU74294.1	None	NA	NA	NA		NA		NA	ADU74294.1	hypothetical protein	NA	NA	NA	No	NA;NA	NA	NA	NA	NA	False	1	NA		NA
ADU74629.1	None	NA	NA	NA		NA		NA	ADU74629.1	hypothetical protein	NA	NA	NA	No	NA;NA	NA	NA	NA	NA	False	2	merf(5)		NA
ADU74998.1	(SAM)-dependent	S-adenosylmethionine-dependent methyltransferase(0.45686139881)	S-adenosylmethionine-dependent methyltransferase;S-adenosyl-L-methionine-dependent methyltransferase	NA	rlmI; 23S rRNA (cytosine1962-C5)-methyltransferase [EC:2.1.1.191]	EC:2.1.1		cytoplasm;methylation;cellular macromolecule metabolic process;integral component of membrane;cell part;cell;intracellular;cellular_component;rRNA processing;intracellular part;methyltransferase activity;catalytic activity, acting on a rRNA;RNA modification	WP_003512434.1;ADU74998.1	pseudouridine synthase;hypothetical protein	-2.44159	-2.39709	NA	No	0;NA	GO:0010629;GO:0032269;GO:0009057;GO:0044283;GO:2000113;GO:0006221;GO:0006260;GO:1901137;GO:0006417;GO:0019692;GO:0009130;GO:0034655;GO:0008654;GO:0009262;GO:0031328;GO:0044265;GO:0006457;GO:0010557	GO:0004222;GO:0050661;GO:0022857	NA	NA	False	0	putative transferase ph0793(1);trna (guanine(37)-n1)-methyltransferase trm5a(2);hypothetical protein smu.776(2);sam dependent methyltransferase(2);uncharacterized protein ph0793(1);methyltransferase 10 domain containing protein(1);hypothetical protein mj0883(2);putative sam-dependent rna methyltransferase(2);hypothetical protein ph1915(4);hypothetical protein ttha1280(8);uncharacterized rna methy…		Ribosomal_RNA_large_subunit_methyltransferase_I;Ribosomal_RNA_large_subunit_methyltransferase_K;Predicted_methyltransferases;Ribosomal_RNA_large_subunit_methyltransferase_L;23S_rRNA_;SAM_dependent_methyltransferase;Conserved_hypothetical_95_family_protein;Uncharacterized_protein;Methyltransferase_domain_protein;Lincosamide_resistance_methyltransferase
ADU75258.1	nan	NA	WD40/YVTN repeat-like-containing domain superfamily	NA		NA		protein binding	ADU75258.1	hypothetical protein	NA	NA	NA	No	NA;NA	NA	NA	NA	NA	False	0	NA		NA
ADU75314.1	None	NA	NA	NA		NA		NA	WP_003517724.1;ADU75314.1	hypothetical protein;hypothetical protein	NA	NA	2.17709	True	0;NA	GO:0010629;GO:0032269;GO:0009057;GO:0044283;GO:2000113;GO:0006221;GO:0006260;GO:1901137;GO:0006417;GO:0019692;GO:0009130;GO:0034655;GO:0008654;GO:0009262;GO:0031328;GO:0044265;GO:0006457;GO:0010557	GO:0004222;GO:0050661;GO:0022857	NA	NA	True	0	austinol synthesis protein h(2);major autolysin(2);uridylate-specific endoribonuclease(3);outer membrane protein assembly factor bamc(1);prhc(1);autolysin(2);outer membrane protein assembly factor bamd(2);mn transporter; mntc(3);repressor protein ci, maltose-binding periplasmic protein(1);replicase polyprotein 1ab(2)		Uncharacterized_protein
ADU75522.1	nan	NA	NA	NA		NA		NA	WP_095522196.1;ADU75522.1	hypothetical protein;hypothetical protein	-5.68206	-3.72417	-4.84615	No	NA;NA	NA	NA	NA	NA	False	0	attaching and effacing protein, pathogenesis factor(1);uncharacterized protein(5);outer surface protein a(14);putative invasin(1);engineered outer surface protein a (ospa) with the inserted two beta-hairpins(1)		NA
ADU75526.1	nan	Tad domain-containing protein(0.477409591528)	NA	NA		NA		NA	ADU75526.1	hypothetical protein	NA	NA	NA	No	0;2	GO:0010629;GO:0032269;GO:0009057;GO:0044283;GO:2000113;GO:0006221;GO:0006260;GO:1901137;GO:0006417;GO:0019692;GO:0009130;GO:0034655;GO:0008654;GO:0009262;GO:0031328;GO:0044265;GO:0006457;GO:0010557	GO:0004222;GO:0050661;GO:0022857	GO:0019359;GO:0015980;GO:0043414;GO:0043648;GO:0006525	GO:0016879;GO:0030170;GO:0016798	False	1	hbl b protein(1);keratin, type i cytoskeletal 10(1);apolipoprotein e(5);intraflagellar transport protein 81(2);plectin(1);septation ring formation regulator ezra(2);reticulocyte binding protein 2, putative(3);pesticidal crystal protein cry6aa(2);keratin, type i cytoskeletal 14(1);dna double-strand break repair rad50 atpase(2);protein grpe(1);intraflagellar transport protein 74(2);apolipoprotein a…		Chromosome_partition_protein_Smc;Uncharacterized_protein_;TWA4_scaffold00001;Pilus_assembly_protein_;Chromosome_partitioning_protein_ParA;Flp_pilus_assembly_protein_TadG;Rhoptry_protein;Uncharacterized_protein;Conserved_domain_protein
ADU75701.1	None	NA	NA	NA		NA		NA	WP_003514120.1;ADU75701.1;WP_003514124.1	ECF subfamily RNA polymerase sigma-24 subunit;hypothetical protein;TrmH family RNA methyltransferase	NA	NA	NA	No	NA;0	NA	NA	GO:0009069;GO:0000097;GO:0009082	GO:0016765;GO:1901681;GO:0016829;GO:0032550	False	0	NA		NA
ADU75717.1	nan	NA	NA	NA		NA		NA	ADU75717.1	hypothetical protein	NA	NA	NA	No	NA;NA	NA	NA	NA	NA	False	0	rhau(1);hypothetical protein yiil(1);uncharacterized protein(1);ribokinase(2);stage iii sporulation protein af(2);hypothetical protein tt1823(1);uncharacterized sugar kinase ydjh(1);top7(1);l-rhamnose mutarotase(1);de novo designed protein or258(1);hypothetical protein sso1404(1);de novo designed protein or457(1);argonaute protein(2);designed protein or327(4);engineered protein or258(1);or34(2);s…		NA
